# Supplementary material for: Insights into Adaptations to a Near-Obligate Nematode Endoparasitic Lifestyle from the Finished Genome of Drechmeria coniospora
Source: Sci Rep. 2016 Mar 15;6:23122. doi: 10.1038/srep23122 (PMC4792172; doi:10.1038/srep23122)
Supplement: Supplementary Tables [file srep23122-s2.xls]

## Sheet: Table S5
Table S5. D. coniospora genes orthologous to those that are involved in the asexual sporulation of A. nidulans and Fusarium spp.
	Aspergillus nidulans			D. coniospora				Transcription (FPKM)
Species	Description	ID	Gene name	Gene ID	Identity (%) of the deduced protein	Coverage	E-value	Mycelia	Conidiogenesis	Conidia	Infection
Aspergillus nidulans	C2H2 zinc finger transcription factor, fphA- and lreB-dependent light induced regulator of conidiophore development; locus has 2 overlapping transcriptional units called brlA alpha and brlA beta; see 5' brlA micro-ORF, AN0974	AN0973	brlA	#N/A	---	---	---
Aspergillus nidulans	TEA/ATTS domain transcriptional activator involved in regulation of conidiation; required for phialide differentiation	AN0422	abaA	#N/A	---	---	---
Aspergillus nidulans	Regulatory protein involved in conidial development; activates conidium-specific gene expression; mutant conidia lack pigment and autolyze before maturation	AN1937	wetA	#N/A	---	---	---
Aspergillus nidulans	RGS (regulator of G-protein signaling) family member; negative regulator of G-protein signaling promoting conidiophore development; required for light-dependent activation of brlA transcription	AN5893	flbA	DCS_00354	58.75	>50%	3e-155	53.2211	62.5404	49.4035	24.7061
Aspergillus nidulans	Basic leucine zipper transcription factor involved in regulation of conidiophore development; localizes to the most apical nucleus and the tip of mature vegetative hyphae; required for light-dependent activation of brlA transcription	AN7542	flbB	DCS_07939	39.27	>50%	2e-56	22.9225	11.9911	7.074	9.94633
Aspergillus nidulans	Putative C2H2 zinc finger transcription factor; involved in regulation of conidiophore development; required for light-dependent activation of brlA transcription	AN2421	flbC	#N/A	---	---	---
Aspergillus nidulans	Putative transcription factor involved in regulation of asexual and sexual development and in response to nitrogen starvation; contains a myb-like DNA-binding domain	AN0279	flbD	DCS_00804	64.1	30-40%	7e-39	1.54304	13.4879	26.2753	17.3587
Aspergillus nidulans	Protein involved in regulation of conidiophore development; interacts with putative transcription factor FlbB; specific to filamentous fungi	AN0721	flbE	#N/A	---	---	---
Aspergillus nidulans	Cytoplasmic protein involved in regulation of conidiation and sterigmatocystin production; related to prokaryotic glutamine synthetases; expression upregulated after exposure to farnesol	AN4819	fluG	DCS_03334	42.37	>50%	4e-178	45.4028	47.1423	44.8864	28.2032
Aspergillus nidulans	Gal4-type Zn(II)2Cys6 binuclear cluster DNA-binding protein; negative regulator of asexual development; mutant produces increased amounts of extracellular proteinase during carbon starvation	AN8129	sfgA	DCS_06771	34.95	>50%	2e-83	17.6538	43.491	44.3882	51.35
Aspergillus nidulans	Predicted GATA-type zinc-finger transcription factor required for sexual development; transcript induced by nitrositive stress	AN3152	nsdD	#N/A	---	---	---
Aspergillus nidulans	Protein with seven WD repeats, involved in cross-pathway control of the response to amino acid starvation; required for sexual development; palA-dependent expression independent of pH; protein induced by farnesol	AN4163	cpcB	DCS_05058	90.51	>50%	4e-174	1034.65	362.968	304.162	296.174
Aspergillus nidulans	Phytochrome photoreceptor, a red-light sensor that represses sexual development under red light; activator of polarized growth in the dark; binds chromophore biliverdin; interacts with VeA and LreB	AN9008	fphA	DCS_07144	54.37	>50%	0	10.9177	165.792	227.819	190.636
Aspergillus nidulans	Putative zinc-finger transcription factor involved in blue-light responsive differentiation; interacts with LreB; similar to N. crassa blue-light-sensing component WC-1	AN3435	lreA	DCS_03724	54.37	40-50%	6e-53	12.0355	22.4467	60.0852	32.2276
Aspergillus nidulans	Putative zinc-finger transcription factor involved in blue-light responsive differentiation; interacts with VeA, FphA, and LreA; similar to N. crassa blue-light-sensing component WC-2	AN3607	lreB	DCS_02431	33.6	>50%	7e-53	23.462	41.279	35.5618	38.9222
Aspergillus nidulans	Protein involved in light-sensitive control of differentiation and secondary metabolism; localizes to the nucleus in dark and to both nucleus and cytoplasm in the light; induced by light; AspGD sequence represents the veA1 mutant allele	AN1052	veA	DCS_02315	50.93	40-50%	1e-62	27.8838	621.165	557.377	546.276
Aspergillus nidulans	Cryptochrome, nuclearly-localized protein that senses UVA and blue light and represses sexual development by regulating other regulators such as VeA, NsdD, and RosA; member of the class I cyclobutane pyrimidine dimer (CPD) photolyase family	AN0387	cryA	DCS_04494	56.18	>50%	0	35.8799	1433.72	594.103	486.928
Aspergillus nidulans	Alpha subunit of a heterotrimeric G protein composed of FadA, SfaD, GpgA and involved in regulation of proliferation and conidiophore development; mutant produces increased amounts of extracellular proteinase during carbon starvation	AN0651	fadA	DCS_02563	94.05	>50%	0	103.717	113.056	107.895	94.3071
Aspergillus nidulans	Gamma subunit of a heterotrimeric G protein composed of FadA, SfaD, GpgA and involved in regulation of proliferation and development; mutants show abnormal conidiation and are defective in formation of cleistothecia	AN2742	gpgA	DCS_01248	67.42	>50%	2e-29	94.8432	95.5287	71.5266	82.7217
Aspergillus nidulans	Beta subunit of a heterotrimeric G protein composed of FadA, SfaD, GpgA and involved in regulation of proliferation and conidiophore development; mutant produces increased amounts of extracellular proteinase during carbon starvation	AN0081	sfaD	DCS_03638	83.24	>50%	9e-178	111.916	167.573	133.78	237.822
Aspergillus nidulans	Alpha subunit of a heterotrimeric G protein composed of GanB, SfaD and GpgA that controls conidial germination via cAMP/PKA pathway in response to carbon source availability; negatively regulates asexual development; regulated by RgsA	AN1016	ganB	DCS_00654	75.16	>50%	3e-144	28.0197	125.458	136.354	207.871
Aspergillus nidulans	Predicted GDP/GTP exchange factor for G proteins, required for sexual and asexual development; physically interacts with GanB	AN1661	ricA	DCS_07864	36.08	>50%	3e-73	18.1861	30.4927	55.9461	36.4852
Aspergillus nidulans	Member of the RGS (regulator of G-protein signaling) family, involved in regulation of stress response and conidiation; negatively regulates GanB function	AN5755	rgsA	DCS_06166	42.2	40-50%	3e-30	9.53292	77.3442	70.3528	111.343
Aspergillus nidulans	cAMP-dependent protein kinase catalytic subunit; cAMP signaling during conidial germination; overlapping functions with SchA; induced by osmotic stress; mutant growth defect remediated by sucrose and NaCl; reduced growth on AVICEL medium	AN6305	pkaA	DCS_01232	73.17	>50%	3e-165	54.0075	227.269	251.193	104.277
Aspergillus nidulans	Nuclear protein involved in spore formation and trehalose accumulation; potential transcription-activating domain; mutants have low spore viability; two overlapping transcripts; VosA-VelB form a dimeric complex in hyphae grown in the dark	AN1959	vosA	DCS_02189	40.38	40-50%	3e-33	1.68378	1.07893	0.854782	3.33293
Aspergillus nidulans	Component of the velvet complex composed of VelB, VeA, and LaeA that coordinates development and secondary metabolism in response to light	AN0363	velB	DCS_07904	45.48	>50%	6e-52	35.3394	56.7648	70.8283	77.2904
Aspergillus nidulans	Velvet family protein with homology to VeA	AN2059	velC	#N/A	---	---	---
Aspergillus nidulans	Methyltransferase-domain protein; velvet complex component composed of VelB, VeA and LaeA; self-methylates; coordinates asexual development in response to light; regulates secondary metabolism and is required for Hulle cell formation	AN0807	laeA	DCS_02956	33.66	>50%	2e-40	60.7564	5.89263	15.1888	15.5537
Aspergillus nidulans	Putative Zn(II)2Cys6 transcription factor; negative regulator of sexual development	AN5170	rosA	DCS_06305	45.02	>50%	6e-99	91.1482	101.217	177.806	157.49
	Fusarium spp.			D. coniospora				Transcription (FPKM)
Species	Description	ID	Gene name	Gene ID	Identity (%) of the deduced protein	Coverage	E-value	Mycelia	Conidiogenesis	Conidia	Infection
Fusarium oxysporum	C2H2 zinc finger transcription factor, fphA- and lreB-dependent light induced regulator of conidiophore development; locus has 2 overlapping transcriptional units called brlA alpha and brlA beta; see 5' brlA micro-ORF, AN0974	ENH65204	brlA	DCS_08110	0.65	1	1e-164	22.9472	42.0256	33.8015	10.2428
Fusarium graminearum	TEA/ATTS domain transcriptional activator involved in regulation of conidiation; required for phialide differentiation	AGQ43489	abaA	DCS_06633	0.67	0.98	0	12.6652	159.935	106.649	46.4329
Fusarium pseudograminearum	Regulatory protein involved in conidial development; activates conidium-specific gene expression; mutant conidia lack pigment and autolyze before maturation	EKJ77210	wetA	DCS_01422	0.42	1	7e-111	16.009	180.831	218.705	55.9246
Fusarium graminearum	RGS (regulator of G-protein signaling) family member; negative regulator of G-protein signaling promoting conidiophore development; required for light-dependent activation of brlA transcription	ESU12298	flbA	DCS_00354	0.81	0.99	0	53.2211	62.5404	49.4035	24.7061
Fusarium graminearum	Basic leucine zipper transcription factor involved in regulation of conidiophore development; localizes to the most apical nucleus and the tip of mature vegetative hyphae; required for light-dependent activation of brlA transcription	EYB22461	flbB	DCS_07939	0.51	0.88	8e-113	22.9225	11.9911	7.074	9.94633
Fusarium fujikuroi	Putative C2H2 zinc finger transcription factor; involved in regulation of conidiophore development; required for light-dependent activation of brlA transcription	CCT64521	flbC	DCS_01766	0.62	0.51	0.14	1.40794	2.34012	1.80656	1.65646
Fusarium oxysporum	Putative transcription factor involved in regulation of asexual and sexual development and in response to nitrogen starvation; contains a myb-like DNA-binding domain	EXM22377	flbD	DCS_00804	0.73	0.83	4e-51	1.54304	13.4879	26.2753	17.3587
Fusarium avenaceum	Protein involved in regulation of conidiophore development; interacts with putative transcription factor FlbB; specific to filamentous fungi	KIL93475.1	flbE	DCS_00699	0.72	0.4	0	6.78892	2.8375	5.83059	3.76281
Fusarium oxysporum	Cytoplasmic protein involved in regulation of conidiation and sterigmatocystin production; related to prokaryotic glutamine synthetases; expression upregulated after exposure to farnesol	ENH64873	fluG	DCS_03334	0.26	0.92	2e-34	45.4028	47.1423	44.8864	28.2032
Fusarium oxysporum	Gal4-type Zn(II)2Cys6 binuclear cluster DNA-binding protein; negative regulator of asexual development; mutant produces increased amounts of extracellular proteinase during carbon starvation	EXL99640.1	sfgA	DCS_05023	0.32	0.98	2e-85	7.16869	28.2558	58.7692	46.0775
Fusarium fujikuroi	Predicted GATA-type zinc-finger transcription factor required for sexual development; transcript induced by nitrositive stress	CCT68588	nsdD	DCS_05386	0.59	0.86	6e-118	41.2653	53.5928	39.8021	38.6461
Fusarium fujikuroi	Protein with seven WD repeats, involved in cross-pathway control of the response to amino acid starvation; required for sexual development; palA-dependent expression independent of pH; protein induced by farnesol	CCT69414.1	cpcB	DCS_05058	0.97	1	0	1034.65	362.968	304.162	296.174
Fusarium oxysporum	Phytochrome photoreceptor, a red-light sensor that represses sexual development under red light; activator of polarized growth in the dark; binds chromophore biliverdin; interacts with VeA and LreB	EXL88468.1	fphA	DCS_07144	0.65	0.91	0	10.9177	165.792	227.819	190.636
Fusarium oxysporum	Putative zinc-finger transcription factor involved in blue-light responsive differentiation; interacts with LreB; similar to N. crassa blue-light-sensing component WC-1	EXA51251.1	lreA	DCS_03724	0.56	0.98	3e-87	12.0355	22.4467	60.0852	32.2276
Fusarium graminearum	Putative zinc-finger transcription factor involved in blue-light responsive differentiation; interacts with VeA, FphA, and LreA; similar to N. crassa blue-light-sensing component WC-2	XP_011316414.1	lreB	DCS_02431	0.64	0.94	0	23.462	41.279	35.5618	38.9222
Fusarium graminearum	Protein involved in light-sensitive control of differentiation and secondary metabolism; localizes to the nucleus in dark and to both nucleus and cytoplasm in the light; induced by light; AspGD sequence represents the veA1 mutant allele	AEY76160	veA	DCS_02315	0.61	0.99	0	27.8838	621.165	557.377	546.276
Fusarium fujikuroi	Cryptochrome, nuclearly-localized protein that senses UVA and blue light and represses sexual development by regulating other regulators such as VeA, NsdD, and RosA; member of the class I cyclobutane pyrimidine dimer (CPD) photolyase family	CCF55053	cryA	DCS_00984	0.67	0.78	0	0.506083	1.14111	3.48703	1.71915
Fusarium oxysporum	Alpha subunit of a heterotrimeric G protein composed of FadA, SfaD, GpgA and involved in regulation of proliferation and conidiophore development; mutant produces increased amounts of extracellular proteinase during carbon starvation	ACF20294.1	fadA	DCS_02563	0.99	1	0	103.717	113.056	107.895	94.3071
Fusarium oxysporum	Gamma subunit of a heterotrimeric G protein composed of FadA, SfaD, GpgA and involved in regulation of proliferation and development; mutants show abnormal conidiation and are defective in formation of cleistothecia	EWZ99020.1	gpgA	DCS_01248	0.96	1	4e-68	94.8432	95.5287	71.5266	82.7217
Fusarium oxysporum	Beta subunit of a heterotrimeric G protein composed of FadA, SfaD, GpgA and involved in regulation of proliferation and conidiophore development; mutant produces increased amounts of extracellular proteinase during carbon starvation	BAB69489.1	sfaD	DCS_03638	0.97	1	0	111.916	167.573	133.78	237.822
Fusarium oxysporum	Alpha subunit of a heterotrimeric G protein composed of GanB, SfaD and GpgA that controls conidial germination via cAMP/PKA pathway in response to carbon source availability; negatively regulates asexual development; regulated by RgsA	BAD44729.1	ganB	DCS_00654	0.9	0.88	0	28.0197	125.458	136.354	207.871
Fusarium oxysporum	Predicted GDP/GTP exchange factor for G proteins, required for sexual and asexual development; physically interacts with GanB	EWZ49591.1	ricA	DCS_07864	0.55	0.98	0	18.1861	30.4927	55.9461	36.4852
Fusarium oxysporum	Member of the RGS (regulator of G-protein signaling) family, involved in regulation of stress response and conidiation; negatively regulates GanB function	EMT62369.1	rgsA	DCS_06166	0.61	0.9	5e-104	9.53292	77.3442	70.3528	111.343
Fusarium oxysporum	cAMP-dependent protein kinase catalytic subunit; cAMP signaling during conidial germination; overlapping functions with SchA; induced by osmotic stress; mutant growth defect remediated by sucrose and NaCl; reduced growth on AVICEL medium	EMT64024.1	pkaA	DCS_01232	0.92	1	0	54.0075	227.269	251.193	104.277
Fusarium fujikuroi	Nuclear protein involved in spore formation and trehalose accumulation; potential transcription-activating domain; mutants have low spore viability; two overlapping transcripts; VosA-VelB form a dimeric complex in hyphae grown in the dark	CAC36428.1	vosA	DCS_01885	0.96	1	0	101.45	183.588	200.547	175.659
Fusarium oxysporum	Component of the velvet complex composed of VelB, VeA, and LaeA that coordinates development and secondary metabolism in response to light	AHD25901.1	velB	DCS_02315	0.61	0.99	0	27.8838	621.165	557.377	546.276
Fusarium oxysporum	Velvet family protein with homology to VeA	EMT63897.1	velC	DCS_04788	0.68	0.82	6e-105	27.1037	31.5582	31.0759	12.9563
Fusarium oxysporum	Methyltransferase-domain protein; velvet complex component composed of VelB, VeA and LaeA; self-methylates; coordinates asexual development in response to light; regulates secondary metabolism and is required for Hulle cell formation	EXL65645.1	laeA	DCS_06096	0.44	0.88	6e-85	126.2	97.6415	121.555	90.5116
Fusarium fujikuroi	Putative Zn(II)2Cys6 transcription factor; negative regulator of sexual development	CCT65810.1	rosA	DCS_06305	0.69	1	0	91.1482	101.217	21.6339	0.98855
Fusarium oxysporum	MedA homolog	BAC55015.1	REN1	DCS_05333	0.65	0.89	0	62.1385	25.8816	8.99595	2.43301
Fusarium graminearum	Global transcription regulator FGP1	I1S5P3.1	FGP1	DCS_03049	0.53	0.73	7e-70	4.93851	148.791	103.94	71.2465
Fusarium graminearum	Serine/threonine-protein kinase SCH9	ESU05658.1	Sch9	DCS_04747	0.68	1	0	81.514	857.374	696.424	361.433
Fusarium graminearum	Chromosome segregation protein Csm1/Pcs1	ESU07301	pcs1	DCS_02253	0.35	0.55	7e-05	11.42	44.1263	148.579	47.9985
Fusarium oxysporum	Transcription factor involved in conidiation	BAD21357.1	FoSTUA	DCS_01547	0.76	0.79	5e-96	39.6273	13.5962	2.9657	2.62504
Fusarium fujikuroi	4'-phosphopantetheinyl transferase	CCE73639.1	Ppt1	DCS_02161	0.52	0.92	2e-83	27.8008	21.4249	29.1163	24.9805

## Sheet: Table S7A
Table S7. Comparative analysis of the predicted proteomes of fungi with various lifestyles
Duplication or loss of proteins with identifiable Pfam domains in D. coniospora compared to fugni with various lifestyles listed in Fig. 3A
Table S7A. Top 50 domains specifically lost in D. coniospora (Fig. S5)
Pfam ID	Domain name	Fraction of proteins with this domain	Fraction of proteins in clusters with DCS-specific losses with this domain	Ratio	P-value
PF02727	Amine oxidase (copper-containing)	0.000460354	0.00387692	8.42161	1.84126e-65
PF02728	Amine oxidase (copper-containing)	0.00040744	0.00377877	9.27443	0
PF04444	Dioxygenase	0.000317486	0.00269912	8.50156	3.79599e-46
PF10435	Beta-galactosidase, domain 2	0.000174617	0.00161947	9.27443	0
PF13363	Beta-galactosidase, domain 3	0.000169326	0.0015704	9.27443	0
PF03900	Porphobilinogen deaminase, C-terminal domain	0.000174617	0.00147225	8.4313	8.21918e-25
PF04371	Porphyromonas-type peptidyl-arginine deiminase	0.00014816	0.0013741	9.27443	0
PF04681	Blastomyces yeast-phase-specific protein	0.000142868	0.00132502	9.27443	0
PF01198	Ribosomal protein L31e	0.000137577	0.00122687	8.91772	1.3396e-22
PF01247	Ribosomal_L35Ae	0.000132286	0.0011778	8.90345	1.24376e-21
PF02046	Cytochrome c oxidase subunit VIa	0.000137577	0.0011778	8.56101	2.89889e-20
PF08309	LVIVD repeat: cell surface	0.000137577	0.0011778	8.56101	2.89889e-20
PF10032	Phosphate transport	0.000126994	0.00112872	8.88799	1.15473e-20
PF08608	Wyosine base formation	0.000121703	0.00107965	8.87119	1.07203e-19
PF01200	Ribosomal protein S28e	0.000126994	0.00107965	8.50156	2.30728e-18
PF04516	CP2 transcription factor	0.00011112	0.00103057	9.27443	0
PF06792	Uncharacterised protein family	0.00011112	0.00103057	9.27443	0
PF04324	BFD-like [2Fe-2S] binding domain: ferredoxin	0.000116411	0.00103057	8.85286	9.95204e-19
PF04716	ETC complex I subunit conserved region: Family of eukaryotic NADH-ubiquinone oxidoreductase subunits	0.000121703	0.00103057	8.46796	2.05312e-17
PF01782	RimM N-terminal domain: efficient processing of 16S rRNA	0.000121703	0.00103057	8.46796	2.05312e-17
PF02274	Amidinotransferase	0.00011112	0.000981499	8.83279	9.23844e-18
PF02615	Malate/L-lactate dehydrogenase	0.000100537	0.000932424	9.27443	0
PF12411	Choline sulfatase enzyme C terminal	0.000105829	0.000932424	8.81071	8.57563e-17
PF09774	Caffeine-induced death protein 2	0.00011112	0.000932424	8.39115	1.61611e-15
PF04143	Sulphur transport	0.00011112	0.000932424	8.39115	1.61611e-15
PF10270	Membrane magnesium transporter	0.000105829	0.000883349	8.34698	1.42907e-14
PF01730	Urease accessory protein UreF	0.000105829	0.000883349	8.34698	1.42907e-14
PF09138	Urm1 (Ubiquitin related modifier)	8.46628e-05	0.000785199	9.27443	0
PF14519	ADP-ribose binding module	8.46628e-05	0.000736124	8.69478	6.36424e-13
PF07019	Rab5-interacting protein	7.408e-05	0.000687049	9.27443	0
PF07504	Fungalysin/Thermolysin Propeptide Motif	7.93714e-05	0.000687049	8.65613	5.90634e-12
PF12907	Zinc-binding	7.93714e-05	0.000687049	8.65613	5.90634e-12
PF00058	Low density lipoprotein receptor gene family	6.87885e-05	0.000637974	9.27443	0
PF01220	3-dehydroquinate dehydratase	7.408e-05	0.000637974	8.61197	5.48115e-11
PF04995	Heme exporter protein D (CcmD)	6.34971e-05	0.000588899	9.27443	0
PF12872	OST-HTH/LOTUS domain	6.34971e-05	0.000588899	9.27443	0
PF04376	Arginine-tRNA-protein transferase, N terminus	6.34971e-05	0.000539824	8.50156	4.71978e-09
PF07171	MlrC C-terminus: degradation of the cyanobacterial toxin microcystin LR	5.29143e-05	0.000490749	9.27443	0
PF09068	specificity in beta-dystroglycan recognition	4.23314e-05	0.000392599	9.27443	0
PF04120	Low affinity iron permease	4.23314e-05	0.000392599	9.27443	0
PF05511	ATP synthase-coupling factor 6, mitochondrial	2.64571e-05	0.000245375	9.27443	0
PF03495	AB toxin	2.64571e-05	0.000245375	9.27443	0
PF10517	Electron transfer DM13	2.64571e-05	0.000245375	9.27443	0
PF07972	NrdI Flavodoxin like	2.64571e-05	0.000245375	9.27443	0
PF02820	mbt repeat	2.64571e-05	0.000245375	9.27443	0
PF06397	Desulfoferrodoxin, N-terminal domain	2.11657e-05	0.0001963	9.27443	0
PF14444	S1-like RNA binding domain	2.11657e-05	0.0001963	9.27443	0
PF00945	Rhabdovirus nucleocapsid protein	1.58743e-05	0.000147225	9.27443	0
PF05124	S-layer like family, C-terminal region	1.58743e-05	0.000147225	9.27443	0
PF05431	Insecticidal Crystal Toxin, P42	1.58743e-05	0.000147225	9.27443	0

## Sheet: Table S7B
Table S7. Comparative analysis of the predicted proteomes of fungi with various lifestyles
Duplication or loss of proteins with identifiable Pfam domains in D. coniospora compared to fugni with various lifestyles listed in Fig. 3A
Table S7B. Top 50 domains specifically duplicated in D. coniospora (Fig. S5)
Pfam ID	Domain name	Fraction of proteins with this domain	Fraction of proteins in clusters with DCS-specific duplications with this domain	Ratio	P-value
PF00082	Subtilase	0.00353996	0.0777716	21.9696	1.63256e-140
PF00704	Glycoside hydrolase family 18	0.00215361	0.0761169	35.3439	5.03476e-170
PF02225	PA domain	0.00131227	0.0557088	42.4521	2.98212e-134
PF03663	Glycoside hydrolase family 76	0.00114295	0.0512962	44.8806	1.61686e-126
PF05577	Serine carboxypeptidase S28	0.000460354	0.034749	75.4833	3.52263e-107
PF05572	Pregnancy-associated plasma protein-A	0.000846628	0.0292333	34.5291	9.54746e-65
PF05922	Protease inhibitor (biology)	0.00126465	0.0292333	23.1157	4.61913e-54
PF00450	Serine carboxypeptidase	0.00124348	0.0286817	23.0656	5.38726e-53
PF01755	Glycosyltransferase family 25 (LPS biosynthesis protein)	0.000317486	0.0281302	88.603	3.88382e-94
PF00043	Glutathione S-transferase, C-terminal domain	0.00208482	0.027027	12.9637	6.04267e-37
PF13410	Glutathione S-transferase, C-terminal domain	0.00244464	0.0264755	10.83	1.95544e-32
PF13417	Glutathione S-transferase	0.00219065	0.0253723	11.5821	2.01315e-32
PF01476	LysM domain	0.00131756	0.0248207	18.8383	1.37635e-41
PF02798	Glutathione S-transferase	0.00151335	0.0248207	16.4012	1.05371e-38
PF13860	FlgD Ig-like domain	0.00033336	0.0242692	72.8017	5.77264e-74
PF00187	Carbohydrate-binding module	0.000841337	0.0242692	28.846	8.93189e-50
PF01764	Triglyceride lipase	0.0016033	0.0242692	15.137	3.03904e-36
PF13574	Metallo-peptidase family M12B Reprolysin-like	0.000947165	0.0237176	25.0406	1.26714e-45
PF14497	Glutathione S-transferase, C-terminal domain	0.00217478	0.0237176	10.9058	3.39154e-29
PF13688	Metallo-peptidase family M12	0.000957748	0.023166	24.188	7.33576e-44
PF04389	Peptidase family M28	0.00158214	0.0220629	13.945	1.70575e-31
PF13582	Metallo-peptidase family M12B Reprolysin-like	0.000809588	0.0209597	25.8894	5.25067e-41
PF00668	Condensation domain	0.00200016	0.0204082	10.2033	4.44745e-24
PF01757	Acyltransferase family	0.000513268	0.019305	37.6119	1.35647e-44
PF01083	Cutinase	0.000989497	0.0176503	17.8377	7.26213e-29
PF00113	Enolase, C-terminal TIM barrel domain	0.000190491	0.0165472	86.8657	2.26404e-55
PF03952	Enolase, N-terminal domain	0.000190491	0.0165472	86.8657	2.26404e-55
PF13583	Metallo-peptidase family M12B Reprolysin-like	0.000735508	0.0165472	22.4976	2.06038e-30
PF11790	Glycosyl hydrolase catalytic core	0.000492103	0.0159956	32.5046	8.22393e-35
PF01793	Glycolipid 2-alpha-mannosyltransferase	0.000566183	0.0159956	28.2516	1.04729e-32
PF05277		0.000365108	0.0143409	39.2784	6.01898e-34
PF07217	Heterokaryon incompatibility protein Het-C	0.000322777	0.0137893	42.7208	7.39124e-34
PF00926	3,4-dihydroxy-2-butanone-4-phosphate synthase	0.000137577	0.0132377	96.2205	2.27569e-47
PF00472	RF-1 domain	0.000359817	0.0132377	36.7902	1.57804e-30
PF11815		0.000375691	0.0132377	35.2357	5.78093e-30
PF00647	Elongation factor 1 gamma, conserved domain	0.000132286	0.0126862	95.8997	2.31124e-45
PF03983	SLA1 homology domain 1, SHD1	0.000126994	0.0121346	95.5523	2.3423e-43
PF03462	PCRF domain	0.000132286	0.0121346	91.7302	2.9013e-42
PF08239	Bacterial SH3 domain	0.000380983	0.0121346	31.8508	2.45342e-26
PF03666	Nitrogen Permease regulator of amino acid transport activity 3	0.000153451	0.011583	75.4833	1.5217e-36
PF01470	Pyroglutamyl peptidase	0.000153451	0.011583	75.4833	1.5217e-36
PF13455	Meiotically up-regulated gene 113	0.000216948	0.0110314	50.8482	2.45867e-29
PF10544	T5orf172 domain	0.00022224	0.0110314	49.6375	4.87285e-29
PF03798	TLC domain	0.000465645	0.0110314	23.6906	5.93268e-21
PF00786	P21-Rho-binding domain	0.000423314	0.0104799	24.7567	2.3687e-20
PF10590	Pyridoxine 5'-phosphate oxidase C-terminal dimerisation region	0.000126994	0.0099283	78.1791	4.94122e-32
PF10444	Nbl1 / Borealin N terminal	0.00011112	0.00937672	84.3838	1.65757e-31
PF07476	Methylaspartate ammonia-lyase C-terminus	0.000164034	0.00937672	57.1632	2.34838e-26
PF06355	Aegerolysin	7.93714e-05	0.00717044	90.3403	2.32544e-25
PF03893	Lipase 3 N-terminal region	7.408e-05	0.00661886	89.3476	2.27869e-23
PF05547	Immune inhibitor A peptidase M6	8.99542e-05	0.00661886	73.5804	3.77189e-21

## Sheet: Table S7C
Table S7. Comparative analysis of the predicted proteomes of fungi with various lifestyles
Duplication or loss of proteins with identifiable Pfam domains in D. coniospora compared to fugni with various lifestyles listed in Fig. 3A
Table S7C. Domains specifically duplicated in both D. coniospora and H. minnesotensis (Fig. S5)
Pfam ID	Domain name	Fraction of proteins with this domain	Fraction of proteins in clusters with DCS- and HIM-specific duplications with this domain	Ratio	P-value
PF07690	Major facilitator family	0.0303622	0.0766284	2.52381	0.00386438
PF00083	Sugar (and other) transporter	0.0151864	0.0689655	4.54127	1.86409e-06
PF01266	FAD dependent oxidoreductase family	0.0121862	0.0766284	6.28815	1.14874e-09
PF13450	NAD(P)-binding Rossmann-like domain	0.0118369	0.0804598	6.79736	8.67832e-11
PF13347	MFS/sugar transport protein	0.00307961	0.0268199	8.70887	0.000123376
PF07992	Pyridine nucleotide-disulphide oxidoreductase	0.010694	0.10728	10.0318	9.5735e-19
PF13738	Pyridine nucleotide-disulphide oxidoreductase	0.00923883	0.0957854	10.3677	4.12185e-17
PF00890	Succinate dehydrogenase	0.00700585	0.0766284	10.9378	3.16266e-14
PF06609	Fungal trichothecene efflux pump (TRI12)	0.00452946	0.0689655	15.226	1.96848e-15
PF00078	Reverse transcriptase	0.00185729	0.0306513	16.5033	1.3994e-07
PF03486	HI0933-like protein	0.0048152	0.0842912	17.5052	4.66928e-20
PF01134	Glucose inhibited division protein A	0.00325423	0.0574713	17.6605	5.72414e-14
PF13434	L-lysine 6-monooxygenase (NADPH-requiring)	0.00391565	0.0727969	18.5913	6.39114e-18
PF13454	FAD-NAD(P)-binding	0.00482049	0.091954	19.0757	9.99856e-23
PF00501	AMP-binding enzyme	0.0057359	0.141762	24.7149	5.28203e-39
PF00098	Zinc finger	0.00152393	0.0421456	27.6559	9.47212e-13
PF13193	AMP-binding enzyme C-terminal domain	0.0034553	0.111111	32.1567	4.82485e-34
PF00550	NADH dehydrogenase (ubiquinone)	0.00423314	0.141762	33.4887	5.60792e-44
PF13745	HxxPF-repeated domain	0.000418023	0.0153257	36.6623	6.61515e-06
PF03372	Endonuclease/Exonuclease/phosphatase family	0.00204249	0.0881226	43.1447	3.09344e-30
PF01546	Peptidase family M20/M25/M40	0.00170384	0.091954	53.9687	5.56374e-34
PF00668	Condensation domain	0.00200016	0.141762	70.8756	1.37844e-56
PF04102	SlyX	0.00029632	0.0229885	77.58	1.27687e-10
PF14529	Endonuclease/Exonuclease/phosphatase family	0.00101595	0.0957854	94.2813	6.46085e-42
PF04389	Peptidase family M28	0.00158214	0.153257	96.867	5.38145e-67
PF02225	PA domain	0.00131227	0.141762	108.028	6.11532e-64
PF00704	Glycoside hydrolase family 18	0.00215361	0.321839	149.442	1.46973e-159
		4.76228e-05	0.00766284	160.907	1.4348e-05
PF03321	GH3 auxin-responsive promoter	0.00014816	0.0268199	181.02	2.37916e-15
PF01755	Glycosyltransferase family 25 (LPS biosynthesis protein)	0.000317486	0.0957854	301.7	5.41022e-57
PF10328	Serpentine type 7TM GPCR chemoreceptor Srx	1.05829e-05	0.00383142	362.04	0.000125402
PF10507		5.29143e-06	0.00383142	724.08	0
PF09940		5.29143e-06	0.00383142	724.08	0

## Sheet: Table S7D
Table S7. Comparative analysis of the predicted proteomes of fungi with various lifestyles
Duplication or loss of proteins with identifiable Pfam domains in D. coniospora compared to fugni with various lifestyles listed in Fig. 3A
Table S7D: Genes present in nematophagous fungi and D. coniospora, but not in plant pathogens or entomopathogens (Fig. 3B)
#N/A, No annotation available; -, Search result has low identity and/or coverage (<30%).
							Transcript level (FPKM)
NCBI ID	Locus	Length	KOG	Pfam	Domain	Annotation	Mycelia	Sporulation	Conidia	Infection	Best blast hit*	Accession	Organism (Best blast hit*)	Coverage	Identity
DCS_00504	C1:1830273-1832531	692	NOG330049	PF01485.18	IBR domain	-	5.86835	5.88934	3.23201	13.3035	E3 ubiquitin-protein ligase itt1	KND88707.1	Tolypocladium ophioglossoides CBS 100239	0.96	0.45
DCS_00889	C1:3746297-3747516	353	-	PF17043.2	MAT1-1-2	-	0	0	0	0	MAT1-1-2	BAE93601.1	Tolypocladium inflatum	0.88	0.44
DCS_01412	C1:5629127-5632665	774	NOG135477			-	17.9373	24.0649	34.5875	36.4006	Sex-determining transformer protein 1	KND89604.1	Tolypocladium ophioglossoides CBS 100239	0.9	0.47
DCS_01588	C1:6228266-6228599	110	-			-	2.64906	10.6698	12.6459	11.582	hypothetical protein HIM_10441	KJZ70181.1	Hirsutella minnesotensis 3608	0.81	0.55
DCS_01956	C1:7500483-7501224	246	NOG09831	PF12138.5	Spherulin4	hypothetical protein MAC_02141	125.608	13.767	7.65805	0.329715	Spherulin-4	KND91085.1	Tolypocladium ophioglossoides CBS 100239	1	0.65
DCS_02235	C1:8470495-8472361	548	KOG0032	PF00069.22	Pkinase domain	-	6.99174	3.65099	8.15119	2.80234	Calcium/calmodulin-dependent protein kinase type IV	KHN99852.1	Metarhizium album ARSEF 1941	0.99	0.46
DCS_02405	C1:9094168-9095819	486	-			-	5.38391	5.04723	5.71941	7.86998	Ras guanine nucleotide exchange factor A	KND94480.1	Tolypocladium ophioglossoides CBS 100239	0.63	0.46
DCS_02476	C1:9342477-9346263	1261	KOG0922	PF00575.20; PF00271.28; PF04408.20; PF07717.13	S1 domain; Helicase_C; HA2 domain; OB_NTP_bind	ATP-dependent RNA helicase DHX8	17.7799	37.4827	47.267	51.1321	Pre-mRNA-splicing factor ATP-dependent RNA helicase prp22	KPM34217.1	Neonectria ditissima	0.94	0.84
DCS_02737	C1:10300325-10301024	232	-			-	58.1334	45.7793	57.7762	41.9991	hypothetical protein HIM_09166	KJZ71442.1	Hirsutella minnesotensis 3608	0.9	0.34
DCS_02863	C1:10770948-10775752	1252	KOG0257	PF00501.25; PF00155.18	AMP-binding; Aminotran_1_2	-	0.556615	2.70875	12.4734	6.65579	Destruxins-like Nonribosomal peptide synthetase	KND86507.1	Tolypocladium ophioglossoides CBS 100239	0.68	0.58
DCS_03020	C1:11377900-11378732	257	NOG289006			hypothetical protein SMAC_09704	66.7465	10.3839	12.7512	5.92196	hypothetical protein THAR02_09728	KKO98167.1	Trichoderma harzianum	0.98	0.61
DCS_03045	C1:11459914-11460705	249	-			-	8.81589	13.4401	25.1062	29.8626	hypothetical protein TOPH_03706	KND91613.1	Tolypocladium ophioglossoides CBS 100239	0.96	0.47
DCS_03202	C1:12005292-12008077	875	KOG1050	PF00982.18; PF02358.13	Glyco_transf_20; Trehalose_Ppase	putative trehalose-6-phosphate synthase/trehalose phosphatase	22.8189	30.0567	28.0579	25.9431	Trehalose-phosphatase	KJZ73439.1	Hirsutella minnesotensis 3608	0.99	0.8
DCS_03268	C1:12398026-12398337	88	-			-	11890.8	3942.11	2855.68	6577.26	hypothetical protein HIM_05823	KJZ74706.1	Hirsutella minnesotensis 3608	0.92	0.46
DCS_03299	C1:12514215-12515289	357	NOG12793			-	5525.89	1133.14	132.931	44.3413	hypothetical protein HIM_02874	KJZ77697.1	Hirsutella minnesotensis 3608	0.99	0.29
DCS_03393	C2:503542-504664	373	-			-	3726.54	1230.33	71.881	50.011	hypothetical protein HIM_02874	KJZ77697.1	Hirsutella minnesotensis 3608	0.98	0.4
DCS_03479	C2:790231-791729	433	-			-	69.6618	38.0266	47.1355	67.3201	hypothetical protein HIM_04123	KJZ76394.1	Hirsutella minnesotensis 3608	0.95	0.43
DCS_03659	C2:1422819-1424636	568	-			-	8.05132	12.9323	23.6515	37.4558	hypothetical protein HIM_04320	KJZ76238.1	Hirsutella minnesotensis 3608	0.45	0.45
DCS_03931	C2:2884964-2886260	389	-			uncharacterized protein CPUR_00037	328.871	95.9928	9.03979	80.1637	hypothetical protein HIM_07618	KJZ73046.1	Hirsutella minnesotensis 3608	0.77	0.39
DCS_04205	C2:3927211-3927938	130	#N/A			#N/A	62.916	8.32036	3.85802	1.69143	hypothetical protein SNOG_01124	XP_001791780.1	Parastagonospora nodorum SN15	0.38	0.53
DCS_04256	C2:4097383-4097628	62	#N/A			#N/A	10932.5	57.5506	56.566	105.445	hypothetical protein HIM_09183	KJZ71395.1	Hirsutella minnesotensis 3608	0.88	0.47
DCS_04414	C2:4775664-4776053	104	-			hypothetical protein OCS_03472	871.767	590.31	7.95611	0	hypothetical protein HIM_05815	KJZ74698.1	Hirsutella minnesotensis 3608	0.99	0.59
DCS_04520	C2:5229915-5231801	528	NOG283584	PF07714.14	Pkinase_Tyr	-	4.36163	1001.09	468.496	1245.96	polypeptide substrate binding site	KJZ72732.1	Hirsutella minnesotensis 3608	0.91	0.38
DCS_04738	C2:5984655-5987459	834	-	PF11951.5	Fungal_trans_2	-	14.3699	29.0935	27.0042	37.6219	C6 zinc finger domain containing protein	XP_014546165.1	Metarhizium brunneum ARSEF 3297	0.91	0.37
DCS_04942	C2:6675934-6677662	517	-	PF01565.20	FAD_binding_4	hypothetical protein W97_05333	7.41124	0.307345	0.283081	0.815655	FAD/FMN-containing dehydrogenase	EHA19296.1	Aspergillus niger ATCC 1015	0.91	0.52
DCS_05002	C2:6859774-6860281	79	#N/A			#N/A	266.483	14.5282	0.692676	0	hypothetical protein HIM_02940	KJZ77763.1	Hirsutella minnesotensis 3608	0.64	0.53
DCS_05176	C2:7511228-7514970	1057	-	PF00082.19	Peptidase_S8	-	2.4155	5.51507	6.69842	6.38682	Peptidase S8/S53, subtilisin/kexin/sedolisin	XP_014575011.1	Metarhizium majus ARSEF 297	0.62	0.33
DCS_05177	C2:7515459-7516458	332	-			-	9.31365	6.27201	10.5444	7.49177	Peptidase S8/S53, subtilisin/kexin/sedolisin	KID85267.1	Metarhizium guizhouense ARSEF 977	0.84	0.3
DCS_05186	C2:7543209-7545979	902	-			hypothetical protein OCS_06834	13.3437	1.91036	0.929153	2.44485	hypothetical protein HIM_06834	KJZ73716.1	Hirsutella minnesotensis 3608	0.98	0.38
DCS_05607	C2:9045214-9046826	420	-			-	4.15441	1.87431	2.70831	1.2051	hypothetical protein HIM_10301	KJZ70294.1	Hirsutella minnesotensis 3608	0.94	0.58
DCS_05651	C2:9215381-9216090	216	-			-	13.8306	7.1885	4.81622	7.04682	hypothetical protein V500_01438	KFY99206.1	Pseudogymnoascus sp. VKM F-4518 (FW-2643)	0.53	0.46
DCS_05652	C2:9216831-9217506	224	NOG320567			-	37.7455	47.8768	37.7215	43.9976	hypothetical protein HIM_12292	KJZ68317.1	Hirsutella minnesotensis 3608	0.79	0.57
DCS_05733	C2:9503624-9504829	359	KOG0806	PF00795.19	CN_hydrolase	-	3.53211	7.04025	6.67673	7.65166	N-terminal amidase	XP_007591101.1	Colletotrichum fioriniae PJ7	0.81	0.74
DCS_05881	C2:10121044-10121561	114	-			-	5.90609	11.8632	18.5038	16.1776	hypothetical protein HIM_06652	KJZ73984.1	Hirsutella minnesotensis 3608	1	0.46
DCS_06086	C3:822399-823161	216	KOG0017	PF07727.11	RVT_2 domain	-	0.121321	0.14377	0.229344	0.39149	reverse transcriptase domain protein	EXU94645.1	Metarhizium robertsii	0.94	0.52
DCS_06666	C3:3075790-3076000	69	#N/A			#N/A	0	0	3.16956	0	hypothetical protein HIM_12499	KJZ68112.1	Hirsutella minnesotensis 3608	0.95	0.71
DCS_06699	C3:3202211-3203307	304	NOG149155	PF04828.11	GFA	glutathione-dependent formaldehyde-activating enzyme	1714.76	240.746	58.5056	55.5813	Centromere protein V	KND93153.1	Tolypocladium ophioglossoides CBS 100239	0.99	0.59
DCS_06898	C3:4361854-4364133	719	-	PF00582.23	Usp domain	Usp family protein	61.5278	213.769	182.067	82.8098	Uncharacterized protein TOPH_04802	KND90580.1	Tolypocladium ophioglossoides CBS 100239	1	0.74
DCS_07351	C3:5913447-5914174	221	-			-	0.3534	0.418743	0	0	hypothetical protein AK830_g10286	KPM36268.1	Neonectria ditissima	0.96	0.56
DCS_07513	C3:6436259-6437702	444	-			-	22.3862	4.43113	4.17352	2.09965	hypothetical protein TOPH_05225	KND90121.1	Tolypocladium ophioglossoides CBS 100239	0.9	0.4
DCS_07701	C3:7083907-7091608	2528	KOG1178	PF00501.25; PF00550.22; PF00668.17	AMP-binding; PP-binding; Condensation	-	24.6651	24.4879	176.116	36.0326	hypothetical protein HIM_00256	KJZ80406.1	Hirsutella minnesotensis 3608	0.99	0.51
DCS_00255	C1:1038262-1039352	276	NOG249971			-	2.14308	0.105703	1.2593	1.4239	hypothetical MAM_07991	KHN94151.1	Metarhizium album ARSEF 1941	0.59	0.49
DCS_01128	C1:4625527-4626093	103	NOG299402	PF00708.15	Acylphosphatase	-	32.1484	5.36087	7.37452	0	acylphosphatase	KND95362.1	Tolypocladium ophioglossoides CBS 100239	1	0.52
DCS_02364	C1:8943659-8944694	344	#N/A			#N/A	0.34366	0.162609	0.0644013	0	Uncharacterized protein MMYC01_G06670	KOP43575.1	Madurella mycetomatis	0.92	0.34
DCS_02392	C1:9052813-9054665	525	KOG0158,NOG260727	PF00067.19	p450 domain	hypothetical protein SMAC_08601	40.4394	1.81305	2.86244	0.93537	putative cytochrome p450	GAP89748.1	Rosellinia necatrix	0.91	0.53
DCS_03203	C1:12009342-12009729	106	-			hypothetical protein OCS_00477	35317.8	158.656	68.6067	111.303	hypothetical protein HIM_05815	KJZ74698.1	Hirsutella minnesotensis 3608	1	0.75
DCS_03215	C1:12046334-12046934	118	#N/A			#N/A	8518.8	1475.02	11.6834	277.494	hypothetical protein HIM_07066	KJZ73510.1	Hirsutella minnesotensis 3608	1	0.55
DCS_03508	C2:862223-863542	404	KOG2084	PF00856.25	SET domain	-	86.887	29.0455	1.22873	1.80069	lysine methyltransferase	XP_007815341.1	Metarhizium acridum CQMa 102	0.85	0.4
DCS_04302	C2:4263023-4263575	183	NOG133423			hypothetical protein GMDG_03010	4.98739	5.737	3.1584	2.95871	hypothetical protein V500_05899	KFY89167.1	Pseudogymnoascus pannorum VKM F-4518 (FW-2643)	1	0.68
DCS_04325	C2:4418497-4421411	746	KOG1289	PF13520.3	AA_permease_2 domain	-	25.2066	45.3192	29.3175	18.3483	amino acid/polyamine transporter I	EKG12248.1	Macrophomina phaseolina MS6	0.67	0.42
DCS_04522	C2:5235727-5236405	225	#N/A			#N/A	27.17	30.6904	18.48	19.6448	hypothetical protein HIM_12546	KJZ68061.1	Hirsutella minnesotensis 3608	0.86	0.79
DCS_04895	C2:6500772-6501481	187	NOG125405	PF06766.8	Hydrophobin_2 domain	-	8064.41	747.803	172.604	62.1498	hydrophobin	XP_013938226.1	Trichoderma atroviride IMI 206040	0.99	0.34
DCS_04962	C2:6736311-6736872	186	#N/A			#N/A	35.3315	12.0987	4.49116	26.0145	hypothetical protein HIM_06843	KJZ73725.1	Hirsutella minnesotensis 3608	0.66	0.4
DCS_05006	C2:6877764-6879279	483	NOG135661	PF01636.20	APH domain	phosphotransferase enzyme family protein	14.1603	2.7068	1.91974	0.587056	hypothetical protein HIM_09287	KJZ71313.1	Hirsutella minnesotensis 3608	0.99	0.62
DCS_06417	C3:1987125-1987681	136	#N/A			#N/A	2.32506	0.276572	0.223903	0	ser/Thr protein phosphatase	XP_007808586.1	Metarhizium acridum CQMa 102	1	0.42
DCS_08137	C3:9164408-9164980	172	#N/A	PF08881.7	CVNH domain	#N/A	5.92621	13.6756	12.0679	7.0178	hypothetical protein HIM_07496	KJZ73112.1	Hirsutella minnesotensis 3608	0.96	0.44

## Sheet: Table S7E
Table S7. Comparative analysis of the predicted proteomes of fungi with various lifestyles
Duplication or loss of proteins with identifiable Pfam domains in D. coniospora compared to fugni with various lifestyles listed in Fig. 3A
Table S7E: Genes only present in D. coniospora (Fig. 3B)
#N/A, No annotation available; -, Search result has low identity and/or coverage (<30%).
						Transcript level (FPKM)
NCBI ID	Pfam	Locus	Length	KOG	Annotation	Mycelia	Sporulation	Conidia	Infection
DCS_05875	Bacteriocin_IIc, Gly-zipper_Omp, Gly-zipper_OmpA, Gly-zipper_YMGG	C2:10076850-10077285	120	KOG2056,NOG285196	-	0	0	0	0
DCS_00334	Borrelia_lipo_2	C1:1272858-1273524	221	#N/A	#N/A	0	0.139581	0.111279	0.379636
DCS_03170	bZIP_1	C1:11911965-11912929	293	NOG122450	-	4.8187	2.94979	6.5546	4.49416
DCS_04515	bZIP_1	C2:5210841-5211707	274	NOG122450	-	86.2138	27.4075	17.1961	28.1643
DCS_06020	Candida_ALS	C3:582840-584962	675	NOG322177	-	4.05084	3.10126	3.38058	3.4425
DCS_06076	Candida_ALS, DNA_gyraseA_C	C3:766289-774279	2551	NOG12793	-	0.024333	0.191498	0.285935	0
DCS_08246	Candida_ALS, DNA_gyraseA_C	C3:9582365-9584677	751	NOG12793	-	0	3.3457	4.27739	0.72144
DCS_00237	Candida_ALS, Qn_am_d_aIII	C1:933907-937782	1263	-	-	0	0	0.0465834	0.10386
DCS_00233	Collagen	C1:914576-918596	887	-	-	4.52749	2.5165	1.05845	1.2822
DCS_05029	DAZAP2	C2:6953290-6968878	4614	NOG12793	-	0.0222287	0.855337	0.7543	0.0550104
DCS_05817	DAZAP2	C2:9822904-9829656	2052	-	-	0	0.550194	1.31628	0.87931
DCS_05869	Det1, Enterotoxin_a	C2:10040444-10042616	723	NOG137155	-	0.782595	0.0355589	0	0
DCS_00042	DNA_gyraseA_C	C1:177577-181569	1311	NOG12793	-	0	0.303774	0.119486	0
DCS_04511	DUF3639, DAZAP2	C2:5148897-5153775	1625	-	-	0	0	0.0119543	0
DCS_03387	DUF3820	C2:415792-423297	2255	NOG320085	-	0	0.412676	0.324354	0.0855151
DCS_02128	DUF777	C1:8099680-8100367	228	#N/A	#N/A	42.1107	19.1778	12.9292	24.7653
DCS_00082	Enterotoxin_a	C1:326662-329572	969	NOG262323	-	21.6129	47.8217	76.3039	56.4992
DCS_01715	Enterotoxin_a	C1:6623853-6625806	603	#N/A	#N/A	0.329545	0.432667	0.238896	0.572871
DCS_02480	Enterotoxin_a	C1:9356844-9359148	767	#N/A	#N/A	0.028256	0	0	0
DCS_02482	Enterotoxin_a	C1:9365707-9368149	795	#N/A	#N/A	0	0	0.0253087	0
DCS_02788	Enterotoxin_a	C1:10474650-10476716	646	#N/A	#N/A	10.9756	0.963559	1.23464	0.849805
DCS_05870	Enterotoxin_a	C2:10044543-10046658	685	#N/A	#N/A	0.446563	0.113054	0	0
DCS_08234	Enterotoxin_a	C3:9525243-9527982	912	#N/A	#N/A	2.60962	1.02741	6.23165	24.4558
DCS_00085	Gly_rich	C1:353684-355475	596	#N/A	#N/A	0.0370845	0.131462	0	0
DCS_04512	Gly_rich	C2:5181337-5188397	2318	NOG12793	-	0.00894379	0.242841	0.273845	0.0554224
DCS_05885	Gly_rich	C2:10167190-10168165	324	#N/A	#N/A	0.737254	8.98429	2.35066	5.61113
DCS_06014	Gly_rich	C3:553648-555673	617	#N/A	#N/A	3.2857	377.855	467.018	466.86
DCS_00090	Gly-zipper_OmpA	C1:425704-426194	115	#N/A	#N/A	0	0	0	1.06027
DCS_05876	Gly-zipper_OmpA, Gly-zipper_YMGG	C2:10088286-10088695	116	KOG2056,NOG285196	-	0	0	0	0
DCS_05899	Helicase_C, DEAD	C3:11725-13918	702	KOG0353	-	0.372808	0.623954	0.520738	0.097019
DCS_03579	HsbA	C2:1105293-1105836	180	#N/A	#N/A	2.16421	1.2838	1.46929	3.53526
DCS_03149	MORN	C1:11844486-11846772	761	NOG73558	-	72.4887	1011.69	862.906	845.538
DCS_03150	MORN	C1:11847077-11849411	777	NOG73558	-	30.9614	653.097	906.863	577.64
DCS_08299	Muted	scf7180000000105:586-2835	507	#N/A	#N/A	0.35429	0.942184	0.537277	0
DCS_00040	PA14, PA14_2	C1:149049-156646	2495	NOG12793	-	0.240603	0.127324	0.153942	0.668207
DCS_00041	PA14, PA14_2	C1:160350-162728	774	-	-	6.82792	316.546	322.279	724.085
DCS_03388	PA14, PA14_2	C2:441812-451646	3277	NOG12793	-	0.0251477	5.38035	4.36135	1.63472
DCS_08266	PA14, PA14_2	C3:9683317-9685953	770	-	-	0.309523	78.5453	16.7877	4.47681
DCS_06021	PA14_2	C3:589382-603755	4790	-	-	4.7473	5.18402	6.72305	9.53376
DCS_05914	Peptidase_M35	C3:72071-73253	393	NOG244904,NOG298355	-	0	0.06971	0.220586	0
DCS_05915	Peptidase_M35	C3:77281-78298	338	NOG244904	-	12.3477	9.37842	0	0.44439
DCS_05856	VSP, Shisa	C2:9978979-9979767	242	#N/A	#N/A	0	0	0.0989783	0
DCS_00003		C1:9931-18488	2836	-	-	0.538842	1.61598	4.19442	0.856822
DCS_00006		C1:37096-37393	98	#N/A	#N/A	0	0	0	0
DCS_00007		C1:39559-39856	98	#N/A	#N/A	0	0	0	0
DCS_00008		C1:41063-41372	86	#N/A	#N/A	0.544092	0	0	0
DCS_00009		C1:42555-42831	91	#N/A	#N/A	0	0	0	0
DCS_00010		C1:43930-44230	99	#N/A	#N/A	6.45668	1.44816	0.80014	0
DCS_00091		C1:433395-441647	2401	KOG4562	-	0.0345128	0.0305569	0.0560357	0.0801912
DCS_00171		C1:691284-692325	346	#N/A	#N/A	7.91928	9.20622	9.0188	21.1747
DCS_00172		C1:694330-695329	332	#N/A	#N/A	32.1679	20.7654	6.1117	4.08642
DCS_00333		C1:1270584-1271133	182	#N/A	#N/A	0.456801	0.361266	1.01268	0.497028
DCS_00535		C1:1945224-1945776	183	#N/A	#N/A	0	0	0	0
DCS_00536		C1:1948439-1948961	173	#N/A	#N/A	0.979755	0.775143	0.621721	2.14089
DCS_00689		C1:2562335-2564421	668	NOG249563	-	0	10.7256	7.38747	27.7525
DCS_00783		C1:3046586-3046787	66	#N/A	#N/A	0	0	0	0
DCS_00784		C1:3051690-3052797	305	#N/A	#N/A	73.8852	37.9525	27.2789	30.1954
DCS_00793		C1:3386394-3387066	155	#N/A	#N/A	2.1004	5.89721	4.74753	24.0318
DCS_01170		C1:4756273-4756831	185	#N/A	#N/A	30.5276	561.706	208.288	9.70961
DCS_01196		C1:4847605-4848034	104	#N/A	#N/A	6.24001	0	0	0
DCS_01197		C1:4849943-4850435	127	#N/A	#N/A	32.6634	3.39505	2.00617	3.52555
DCS_01987		C1:7615810-7617022	403	#N/A	#N/A	15.41	8.12863	4.82178	8.30706
DCS_01988		C1:7618049-7619165	371	#N/A	#N/A	1.13353	1.56405	2.06325	0.397853
DCS_02039		C1:7799499-7800294	264	#N/A	#N/A	0	0	0	0
DCS_02040		C1:7801005-7801815	269	#N/A	#N/A	0.368529	0	0.0866619	0
DCS_02125		C1:8094476-8095022	181	#N/A	#N/A	212.637	3.0941	1.60369	2.505
DCS_02126		C1:8096455-8097028	190	#N/A	#N/A	83.3144	1.87391	0.13628	0
DCS_02362		C1:8936040-8937270	373	#N/A	#N/A	0.0625857	0	0	0
DCS_02481		C1:9361553-9364142	862	#N/A	#N/A	0	0	0	0
DCS_02518		C1:9495478-9496581	317	#N/A	#N/A	37.9758	10.3829	6.67056	30.9683
DCS_02519		C1:9498659-9499903	328	#N/A	#N/A	1.96208	1.71948	0.40881	1.38216
DCS_02520		C1:9505065-9506312	348	#N/A	#N/A	2.23784	1.44388	0.127062	0.429178
DCS_02521		C1:9508963-9510227	358	#N/A	#N/A	4.13412	1.31947	1.41346	1.24492
DCS_02906		C1:10928177-10929386	277	#N/A	#N/A	1.77807	1.3681	1.33728	2.83491
DCS_03108		C1:11702325-11703009	227	#N/A	#N/A	3.30123	3.77624	3.43882	10.2571
DCS_03210		C1:12028089-12030350	546	#N/A	#N/A	16.4069	18.1838	21.1266	86.4597
DCS_03245		C1:12223975-12224437	153	#N/A	#N/A	469.781	98.0264	63.1264	129.733
DCS_03253		C1:12323342-12327375	1306	-	-	0.629564	87.3012	47.0703	11.483
DCS_03262		C1:12386027-12386984	318	#N/A	#N/A	28.4138	5.52882	14.21	13.6315
DCS_03309		C2:8146-8869	189	#N/A	#N/A	0	0	0	3.29625
DCS_03386		C2:407968-408523	184	#N/A	#N/A	173.418	52.1391	64.8264	41.0987
DCS_03389		C2:462156-462536	100	#N/A	#N/A	0.791355	2.83915	2.35047	2.84114
DCS_03417		C2:575033-577909	835	#N/A	#N/A	22.0696	67.8695	101.37	71.1243
DCS_03576		C2:1097966-1098503	178	#N/A	#N/A	0	0	0	0
DCS_03577		C2:1099195-1099726	176	#N/A	#N/A	0	0	0	0
DCS_03578		C2:1102778-1103339	186	#N/A	#N/A	0.886984	0.87672	1.40349	0
DCS_03698		C2:1591258-1591981	177	#N/A	#N/A	0	0.187711	0	0
DCS_03705		C2:1706079-1706473	111	#N/A	#N/A	0	0.777536	0.31876	2.27438
DCS_03706		C2:1711829-1712021	63	#N/A	#N/A	0	0	0	0
DCS_03726		C2:2111756-2112153	102	#N/A	#N/A	0	0	0	0
DCS_03998		C2:3142975-3144154	392	#N/A	#N/A	24.2399	23.6308	24.8336	18.6498
DCS_04077		C2:3431342-3432356	287	#N/A	#N/A	33.4729	3696.67	1136.41	54.7875
DCS_04247		C2:4073500-4076443	847	#N/A	#N/A	0.076273	0.0300307	0.0236532	0
DCS_05003		C2:6864212-6865319	305	#N/A	#N/A	0.395955	0.18742	0.297318	0
DCS_05087		C2:7184568-7185132	187	#N/A	#N/A	30.6732	10.7923	11.4233	4.30268
DCS_05088		C2:7187937-7188597	219	#N/A	#N/A	0.715101	0.988589	2.92791	0.38429
DCS_05151		C2:7408351-7409074	177	#N/A	#N/A	0	0	0	0
DCS_05152		C2:7420798-7421747	252	#N/A	#N/A	0.0998367	0	0	0.639257
DCS_05566		C2:8908435-8909641	378	#N/A	#N/A	24.4076	143.962	58.9532	347.757
DCS_05767		C2:9640539-9641602	329	#N/A	#N/A	25.5608	247.576	122.132	25.4764
DCS_05833		C2:9899228-9901076	615	#N/A	#N/A	0.0358402	0	0.0334006	0.112115
DCS_05853		C2:9970068-9970878	269	#N/A	#N/A	15.0176	15.9245	26.5185	21.7658
DCS_05854		C2:9972986-9974006	339	#N/A	#N/A	13.0743	44.9106	48.7493	39.6324
DCS_05855		C2:9976542-9977493	316	-	-	0	0.0898435	0.284929	0
DCS_05861		C2:9996935-9998182	347	#N/A	#N/A	0	0	0	1.07663
DCS_05862		C2:10003119-10003965	281	#N/A	#N/A	0	0	0	0
DCS_05872		C2:10057805-10058447	169	#N/A	#N/A	0.337445	0	0.64298	0
DCS_05874		C2:10070204-10070864	156	#N/A	#N/A	0	0	0	0
DCS_05886		C2:10172994-10173186	63	#N/A	#N/A	0	0	0	0
DCS_05887		C2:10173980-10174643	157	#N/A	#N/A	0.562256	0	0	0.619907
DCS_05894		C3:4344-5244	271	#N/A	#N/A	5.93472	7.0257	8.58704	5.24517
DCS_05935		C3:151583-153803	739	-	-	0.499836	3.09132	2.135	0.917641
DCS_05936		C3:157863-163557	1743	-	-	0	1.96587	1.33441	0.260089
DCS_05965		C3:271879-272683	267	#N/A	#N/A	0.464882	0.770522	1.83683	0.593838
DCS_06009		C3:474870-481653	2238	NOG12793	-	0.0370824	6.8511	2.32254	0.775632
DCS_06012		C3:511251-520749	2907	NOG12793	-	1.08642	311.553	196.668	128.863
DCS_06208		C3:1212969-1214655	404	#N/A	#N/A	8.05461	7.09249	3.84646	22.8688
DCS_06209		C3:1215589-1216767	331	#N/A	#N/A	14.3795	7.91038	11.1888	9.34179
DCS_06210		C3:1220919-1222852	554	#N/A	#N/A	0.241002	1.13924	0.0749188	0.125845
DCS_06211		C3:1224542-1225948	392	#N/A	#N/A	6.97637	1.74784	1.99112	7.83292
DCS_06326		C3:1678252-1678609	118	#N/A	#N/A	0	0	0	0
DCS_06327		C3:1680233-1680590	118	#N/A	#N/A	0	0	0	0
DCS_06328		C3:1682095-1682425	109	#N/A	#N/A	0	0	0	0
DCS_06422		C3:1999370-2000018	215	#N/A	#N/A	1.58665	0.867829	0.576878	3.9395
DCS_06475		C3:2212317-2212953	211	#N/A	#N/A	42.5199	48.3192	36.4298	55.767
DCS_06480		C3:2252118-2252494	95	#N/A	#N/A	0	0	0	0
DCS_06683		C3:3147992-3149278	384	#N/A	#N/A	6.5375	13.6012	15.4632	17.1941
DCS_06847		C3:4203163-4204366	282	#N/A	#N/A	5.91588	11.6363	10.7927	6.37612
DCS_07188		C3:5413919-5415009	299	#N/A	#N/A	0.810893	0.575776	0.913623	0.257838
DCS_07636		C3:6854449-6855669	313	#N/A	#N/A	1.68947	1.99905	4.89947	4.63219
DCS_07876		C3:7714693-7715302	139	#N/A	#N/A	0	0	0	0
DCS_08051		C3:8858273-8858873	199	#N/A	#N/A	53.4773	7211.39	3513.87	14.0157
DCS_08171		C3:9265507-9266725	371	#N/A	#N/A	0.062974	0.0744787	0	0
DCS_08192		C3:9345631-9346989	388	#N/A	#N/A	15.6127	19.3826	20.3161	22.2718
DCS_08245		C3:9571681-9572350	222	#N/A	#N/A	0	1.38772	2.10186	0.37735
DCS_08249		C3:9596371-9597112	246	#N/A	#N/A	0.308619	0	0.193875	0
DCS_08252		C3:9602256-9602796	179	#N/A	#N/A	0	0	0.296172	0
DCS_08253		C3:9606161-9607655	252	#N/A	#N/A	9.98367	7.21166	9.40289	14.7029
DCS_08257		C3:9615330-9615873	180	#N/A	#N/A	34.4728	26.9597	25.8595	63.6347
DCS_08260		C3:9637115-9637304	62	#N/A	#N/A	0	0	0	0
DCS_08267		C3:9691397-9692376	272	#N/A	#N/A	0	0	0	0
DCS_08283		C2:8900997-8901474	158	#N/A	#N/A	0	0	0.177429	0
DCS_08287		scf7180000000099:45244-46351	291	#N/A	#N/A	0.2513	0.0991401	0.472104	1.33306

## Sheet: Table S12
Table S12. Number of predicted D. coniospora proteins featuring various PFAM domains (number > 3)
Pfam number	Funtional description	Number of proteins
PF00069	Serine/threonine-protein kinase-like domain	104
PF04082	Transcription factor, fungi	60
PF00076	RNA recognition motif domain	48
PF00172	Zn(2)-C6 fungal-type DNA-binding domain	42
PF00106	Short-chain dehydrogenase/reductase SDR	41
PF00067	Cytochrome P450	35
PF00501	AMP-dependent synthetase/ligase	31
PF00083	General substrate transporter	29
PF00270	DNA/RNA helicase, DEAD/DEAH box type, N-terminal	28
PF00082	Peptidase S8/S53, subtilisin/kexin/sedolisin	23
PF00004	ATPase, AAA-type, core	22
PF00149	Metallo-dependent phosphatase	22
PF00005	ABC transporter-like	18
PF00176	SNF2-related	18
PF00179	Ubiquitin-conjugating enzyme, E2	18
PF00704	Glycoside hydrolase, family 18, catalytic domain	18
PF00122	ATPase, P-type, ATPase-associated domain	17
PF00226	Heat shock protein DnaJ, N-terminal	17
PF00664	ABC transporter, transmembrane domain	16
PF01375	Heat-labile enterotoxin, A chain	15
PF00009	Protein synthesis factor, GTP-binding	14
PF00026	Peptidase A1	14
PF00096	Zinc finger, C2H2-type	14
PF00227	Proteasome, subunit alpha/beta	14
PF01494	Monooxygenase, FAD-binding	14
PF00023	Ankyrin repeat	13
PF00443	Peptidase C19, ubiquitin carboxyl-terminal hydrolase 2	13
PF00583	GCN5-related N-acetyltransferase (GNAT) domain	13
PF00722	Glycoside hydrolase, family 16	13
PF01266	FAD dependent oxidoreductase	13
PF08241	Methyltransferase type 11	13
PF00155	Aminotransferase, class I/classII	12
PF00171	Aldehyde dehydrogenase domain	12
PF00107	Alcohol dehydrogenase, C-terminal	11
PF00160	Peptidyl-prolyl cis-trans isomerase, cyclophilin-type	11
PF00378	Crotonase, core	11
PF00450	Peptidase S10, serine carboxypeptidase	11
PF00515	Tetratricopeptide TPR-1	11
PF00566	Rab-GAP/TBC domain	11
PF00628	Zinc finger, PHD-finger	11
PF00118	Chaperonin Cpn60/TCP-1	10
PF00225	Kinesin, motor domain	10
PF01565	FAD linked oxidase, N-terminal	10
PF03171	Oxoglutarate/iron-dependent oxygenase	10
PF00010	Helix-loop-helix DNA-binding domain	9
PF00291	Pyridoxal phosphate-dependent enzyme, beta subunit	9
PF00293	NUDIX hydrolase domain	9
PF00646	F-box domain, cyclin-like	9
PF00743	Flavin-containing monooxygenase-like	9
PF00856	SET domain	9
PF01370	NAD-dependent epimerase/dehydratase	9
PF02102	Peptidase M35, deuterolysin	9
PF05577	Peptidase S28	9
PF07859	Alpha/beta hydrolase fold-3	9
PF00013	K Homology, type 1, subgroup	8
PF00018	Src homology-3 domain	8
PF00125	Histone core	8
PF00400	WD40 repeat, subgroup	8
PF00441	Acyl-CoA oxidase/dehydrogenase, type 1	8
PF00587	Aminoacyl-tRNA synthetase, class II (G/ H/ P/ S), conserved domain	8
PF00899	UBA/THIF-type NAD/FAD binding fold	8
PF01399	Proteasome component (PCI) domain	8
PF04389	Peptidase M28	8
PF07992	Pyridine nucleotide-disulphide oxidoreductase,	8
PF00109	Beta-ketoacyl synthase, N-terminal	7
PF00152	Aminoacyl-tRNA synthetase, class II (D/K/N)	7
PF00170	bZIP transcription factor, bZIP-1	7
PF00173	Cytochrome b5	7
PF00642	Zinc finger, CCCH-type	7
PF00702	Haloacid dehalogenase-like hydrolase	7
PF00732	Glucose-methanol-choline oxidoreductase, N-terminal	7
PF00787	Phox homologous domain	7
PF00795	Nitrilase/cyanide hydratase and apolipoprotein N-acyltransferase	7
PF00808	Transcription factor CBF/NF-Y/archaeal histone	7
PF01061	ABC-2 type transporter	7
PF01398	Mov34/MPN/PAD-1	7
PF01532	Glycoside hydrolase, family 47	7
PF01544	Mg2+ transporter protein, CorA-like/Zinc transport protein ZntB	7
PF01545	Cation efflux protein	7
PF02535	Zinc/iron permease	7
PF00025	ARF/SAR superfamily	6
PF00046	Homeobox	6
PF00098	Zinc finger, CCHC-type	6
PF00202	Aminotransferase class-III	6
PF00240	Ubiquitin	6
PF00282	Pyridoxal phosphate-dependent decarboxylase	6
PF00328	Histidine phosphatase superfamily, clade-2	6
PF00439	Bromodomain	6
PF00481	Protein phosphatase 2C-like	6
PF00487	Fatty acid desaturase, type 1	6
PF00493	Mini-chromosome maintenance, DNA-dependent ATPase	6
PF00505	High mobility group, HMG1/HMG2	6
PF00560	Leucine-rich repeat	6
PF00782	Dual specificity phosphatase, catalytic domain	6
PF00891	O-methyltransferase, family 2	6
PF02146	NAD-dependent histone deacetylase, silent information regulator Sir2	6
PF02518	ATPase-like, ATP-binding domain	6
PF02826	D-isomer specific 2-hydroxyacid dehydrogenase, NAD-binding	6
PF05739	Target SNARE coiled-coil domain	6
PF08240	Alcohol dehydrogenase GroES-like	6
PF00108	Thiolase, N-terminal	5
PF00320	Zinc finger, GATA-type	5
PF00350	Dynamin, GTPase domain	5
PF00383	CMP/dCMP deaminase, zinc-binding	5
PF00454	Phosphatidylinositol 3-/4-kinase, catalytic	5
PF00615	Regulator of G protein signalling	5
PF00632	HECT	5
PF00651	BTB/POZ	5
PF00735	Cell division protein GTP binding	5
PF00884	Sulfatase	5
PF01053	Cys/Met metabolism, pyridoxal phosphate-dependent enzyme	5
PF01063	Aminotransferase, class IV	5
PF01066	CDP-alcohol phosphatidyltransferase	5
PF01070	FMN-dependent dehydrogenase	5
PF01412	Arf GTPase activating protein	5
PF01425	Amidase	5
PF01546	Peptidase M20	5
PF01569	Phosphatidic acid phosphatase type 2/haloperoxidase	5
PF01585	D111/G-patch	5
PF01764	Lipase, class 3	5
PF01793	Glycosyl transferase, family 15	5
PF01979	Amidohydrolase 1	5
PF02463	RecF/RecN/SMC	5
PF02668	Taurine catabolism dioxygenase TauD/TfdA	5
PF03142	Fungal chitin synthase	5
PF04116	Fatty acid hydroxylase	5
PF07732	Multicopper oxidase, type 3	5
PF08613	Cyclin PHO80-like	5
PF00006	ATPase, alpha/beta subunit, nucleotide-binding domain	4
PF00091	Tubulin/FtsZ, GTPase domain	4
PF00133	Aminoacyl-tRNA synthetase, class Ia	4
PF00137	ATPase, F0/V0 complex, subunit C	4
PF00168	C2 calcium-dependent membrane targeting	4
PF00241	Actin-binding, cofilin/tropomyosin type	4
PF00264	Tyrosinase	4
PF00388	Phospholipase C, phosphatidylinositol-specific , X domain	4
PF00432	Prenyltransferase/squalene oxidase	4
PF00472	Peptide chain release factor class I/class II	4
PF00488	DNA mismatch repair protein MutS, C-terminal domain	4
PF00498	Forkhead-associated (FHA) domain	4
PF00557	Peptidase M24, structural domain	4
PF00579	Aminoacyl-tRNA synthetase, class Ib	4
PF00617	Guanine-nucleotide dissociation stimulator CDC25	4
PF00749	Glutamyl/glutaminyl-tRNA synthetase, class Ic, catalytic domain	4
PF00806	Pumilio RNA-binding repeat	4
PF00817	DNA-repair protein, UmuC-like	4
PF00916	Sulphate transporter	4
PF00928	Clathrin adaptor, mu subunit, C-terminal	4
PF01068	DNA ligase, ATP-dependent, central	4
PF01207	tRNA-dihydrouridine synthase	4
PF01433	Peptidase M1, membrane alanine aminopeptidase, N-terminal	4
PF01553	Phospholipid/glycerol acyltransferase	4
PF01735	Lysophospholipase, catalytic domain	4
PF01738	Dienelactone hydrolase	4
PF01753	Zinc finger, MYND-type	4
PF01794	Flavoprotein transmembrane component	4
PF02383	Synaptojanin, N-terminal	4
PF02466	Mitochondrial inner membrane translocase complex, subunit Tim17/22	4
PF02776	Thiamine pyrophosphate enzyme, N-terminal TPP-binding domain	4
PF02786	Carbamoyl-phosphate synthetase, large subunit, ATP-binding	4
PF02845	Ubiquitin system component Cue	4
PF02854	MIF4G-like, type 3	4
PF02985	HEAT	4
PF03031	NLI interacting factor	4
PF03810	Importin-beta, N-terminal	4
PF03901	GPI mannosyltransferase	4
PF04055	Radical SAM	4
PF04408	Helicase-associated domain	4
PF04828	Glutathione-dependent formaldehyde-activating family, GFA	4

## Sheet: Table S13A
Table S13. Stress response proteins encoded in the D. coniospora genome
Table S13A. Stress proteins with identified D. coniospora orthologs
Number of identified stress proteins with verified function(s): 2135
Aspergillus flavus: 1 Aspergillus fumigatus: 81 Aspergillus nidulans: 143 Aspergillus oryzae: 13 Candida albicans: 204 Candida glabrata: 30 Cryptococcus neoformans: 79
Fusarium graminearum: 15 Fusarium oxysporum: 14 Fusarium verticillioides: 4 Neosartorya fischeri: 3 Neurospora crassa: 79 Saccharomyces cerevisiae: 919 Schizosaccharomyces pombe: 528 Ustilago maydis: 22
Number of stress proteins with Drechmeria coniospora homologue(s) identified: 1669 (78.2 % of total)
Aspergillus flavus: 1 (100 %), Aspergillus fumigatus: 79 (97.5 %), Aspergillus nidulans: 132 (92.3 %), Aspergillus oryzae: 12 (92.3 %), Candida albicans: 151 (74.0 %), Candida glabrata: 20 (66.7 %), Cryptococcus neoformans: 64 (81.0 %),
Fusarium graminearum: 15 (100 %), Fusarium oxysporum: 13 (92.9 %), Fusarium verticillioides: 4 (100 %), Neosartorya fischeri: 2 (66.7 %), Neurospora crassa: 77 (97.5 %), Saccharomyces cerevisiae: 661 (71.9 %),
Schizosaccharomyces pombe: 424 (80.3 %), Ustilago maydis: 14 (63.6 %)
Number of Drechmeria coniospora putative stress proteins identified: 916
Number of Drechmeria coniospora putative stress proteins identified at coverage lengths >50%: 731; 40-50%: 103; 30-40%: 82
Number of Drechmeria coniospora putative stress proteins also shared by insect pathogens Metarhizium acridum, M. anisopliae, B. bassiana and plant pathogen Magnaporthe grisea is 210 (blue shaded)
			Transcription
Blast result	Identities	E-value	Mycelia	Conidiogenesis	Conidia	Infection	Species	Species ID	PMID	ID	Seq name	Protein name	Stress	Description
DCS_01004	23.28	6e-11	30.5247	7.6367	16.3834	14.9412	Schizosaccharomyces pombe	SPOM	PMID:15331764,17005570	SPCC645_04.1	SPOM_SPCC645_04.1	Nse3	double-strand break repair via homologous recombination (GO:0000724),meiotic DNA double-strand break processing (GO:0000706)	Smc5-6 complex non-SMC
DCS_01017	55.19	8e-155	28.59	17.2353	5.61101	16.6859	Saccharomyces cerevisiae	SCER	PMID:18048916	S000003324	SCER_S000003324	Dbf2	pH stress	Ser/Thr kinase involved in transcription and stress response; functions as part of a network of genes in exit from mitosis; localization is cell cycle regulated; activated by Cdc15p during the exit from mitosis
DCS_01028	28.52	4e-33	12.7244	48.0276	63.5791	82.0916	Saccharomyces cerevisiae	SCER	PMID:10590461	S000000464	SCER_S000000464	RGD1	osmosensory signaling pathway (GO:0007231)	GTPase-activating protein (RhoGAP) for Rho3p and Rho4p
DCS_01032	31.42	5e-136	8.37293	7.15001	12.7498	26.0963	Schizosaccharomyces pombe	SPOM	PMID:12966087,14701739,15331764,15485909,15972456,16478984,17005570,17030601,17277362,18667531,18923417,19158664,19308705,19528228,20495382	SPAC14C4_02c.1	SPOM_SPAC14C4_02c.1	Smc5	double-strand break repair via homologous recombination (GO:0000724)	Smc5-6 complex SMC subunit
	28.64	5e-115	---	---	---	---	Saccharomyces cerevisiae	SCER	PMID:11927594,15738391,17643116,19995966	S000005394	SCER_S000005394	Smc5	DNA repair (GO:0006281),recombinational repair (GO:0000725)	Component of the SMC5-SMC6 complex; this complex plays a key role in the removal of X-shaped DNA structures that arise between sister chromatids during DNA replication and repair; binds single-stranded DNA and has ATPase activity; S. pombe homolog forms a heterodimer with S. pombe Rad18p that is involved in DNA repair
DCS_01043	28.04	1e-23	1.06427	10.5897	7.7324	4.33768	Cryptococcus neoformans	CNEO	PMID:18673460,20719250	CNBG_3830	AAW42652	SNF1	nitrosative stress	CAMK/CAMKL/SNRK protein kinase
DCS_01045	47.83	2e-12	31.5623	276.596	393.975	206.254	Saccharomyces cerevisiae	SCER	PMID:18308733	S000002661	SCER_S000002661	Met32	metal stress	Zinc-finger DNA-binding protein, involved in transcriptional regulation of the methionine biosynthetic genes, similar to Met31p
DCS_01067	79.41	0	82.8066	36.2083	43.6122	36.1939	Fusarium verticillioides	FVEG	PMID:20491926	FVEG_01836	FVEG_FVEG_01836	FUM1	osmotic stress	involved in fumonisin biosynthesis
DCS_01093	34.99	5e-140	3.60121	8.70141	12.9156	30.8621	Candida albicans	CALB	PMID:11065354	orf19.6243	CALB_orf19.6243	VPS34	cellular response to osmotic stress (GO:0071470)	Autophosphorylated class III phosphatidylinositol 3-kinase, required for normal vesicle transport, hyphal growth, fibroblast adherence, virulence in mouse systemic infection; growth-regulated; caspofungin and hydrogen peroxide sensitivity
DCS_01096	25.14	1e-22	10.7741	26.6023	39.4003	59.7959	Schizosaccharomyces pombe	SPOM	PMID:15485909,15601840,17005570	SPBC20F10_04c.1	SPOM_SPBC20F10_04c.1	Nse4	double-strand break repair (GO:0006302),double-strand break repair via homologous recombination (GO:0000724)	non-structural maintenance of chromosome element 4
DCS_01096	29.77	5e-19	10.7741	26.6023	39.4003	59.7959	Saccharomyces cerevisiae	SCER	PMID:15738391,15752197	S000002263	SCER_S000002263	Qri2	DNA repair (GO:0006281)	Component of the SMC5-SMC6 complex; this complex plays a key role in the removal of X-shaped DNA structures that arise between sister chromatids during DNA replication and repair
DCS_01112	35.36	8e-168	13.9423	19.9225	21.4602	17.1687	Neurospora crassa	NCRA	PMID:18790091	NCU02751	NCRA_NCU02751	Mus-59	DNA repair	mutagen sensitive-59
	39.97	2e-107	---	---	---	---	Aspergillus nidulans	ANID	PMID:23505451	ANID_07563	EAA62143	chkC	cellular response to DNA damage stimulus (GO:0006974)	Predicted Ca2+/calmodulin-dependent protein kinase; mutants sensitive to hydroxyurea
DCS_01116	27.46	1e-15	50.793	58.5576	63.1172	52.5087	Candida albicans	CALB	PMID:19049858	orf19.4698	CALB_orf19.4698	PTC8	heat stress;osmotic stress	Predicted type 2C protein phosphatase, serine/threonine-specific; required for hyphal growth; induced under stress; late-stage biofilm-induced gene
DCS_01145	49.07	0	25.851	118.825	89.8837	115.542	Cryptococcus neoformans	CNEO	PMID:19949048	CNBG_1522	CNEO_CNBG_1522T0	Drs2	oxidative stress	calcium transporting ATPase
DCS_01151	41.71	2e-36	30.7223	13.0199	21.7974	27.2647	Saccharomyces cerevisiae	SCER	PMID:16135807	S000005051	SCER_S000005051	YAF9	DNA repair (GO:0006281)	Subunit of NuA4 histone H4 acetyltransferase and SWR1 complexes
DCS_01156	61.51	0	50.8365	26.37	6.56095	5.98218	Aspergillus fumigatus	AFUM	PMID:9150225,17236162	Afu3g02270	AFUM_Afu3g02270	Cat1	cellular response to hydrogen peroxide (GO:0070301),cellular response to iron ion starvation (GO:0010106)	Mycelial catalase; induced in hyphae exposed neutrophils; protein levels increase in amphotericin B and hydrogen peroxide; stuA-dependent up-regulation in developmentally competent hyphae; hypoxia repressed; secretion signal; SrbA-regulated
	60.98	0	---	---	---	---	Aspergillus nidulans	ANID	PMID:9150225,19965775	ANID_09339	ANID_ANID_09339T0	CatB	cellular response to oxidative stress (GO:0034599),hydrogen peroxide catabolic process (GO:0042744)	Hyphal catalase with a predicted role in gluconic acid and gluconate metabolism
	61.26	0	---	---	---	---	Aspergillus oryzae	AORY	PMID:16233832,19579656	AO090120000068	AORY_AO090120000068	CatB	cellular response to hydrogen peroxide (GO:0070301)	Catalase with a predicted role in hydrogen peroxide detoxification; expression is induced under hydrogen peroxide treatment; putative heat shock element and a CCAAT-box is involved in high levels of expression
	63.32	0	---	---	---	---	Neurospora crassa	NCRA	PMID:19109972,17895581	NCU00355	NCRA_NCU00355	CAT-3	hydrogen peroxide catabolic process	catalase-3
	41.87	5e-146	---	---	---	---	Cryptococcus neoformans	CNEO	PMID:16963629	CNBG_4696	CNEO_CNBG_4696T0	CAT3	oxidatve stress	catalase 3
	41.75	8e-135	---	---	---	---	Neurospora crassa	NCRA	PMID:19109972,17077971 ,17895581,22240319	NCU08791	NCRA_NCU08791	CAT-1	oxidatve stress,osmotic stress	catalase-1
	42.25	6e-132	---	---	---	---	Aspergillus fumigatus	AFUM	PMID:12761140	Afu6g03890	AFUM_Afu6g03890	CatA	hydrogen peroxide catabolic process (GO:0042744)	Catalase
	40.35	1e-129	---	---	---	---	Aspergillus nidulans	ANID	PMID:8598056,10589732,12196195	ANID_08637	ANID_ANID_08637T0	CatA	cellular response to heat (GO:0034605),cellular response to hydrogen peroxide (GO:0070301),cellular response to iron ion starvation (GO:0010106)	Conidia-specific catalase; predicted role in gluconic acid and gluconate metabolism
	39.76	3e-128	---	---	---	---	Aspergillus oryzae	AORY	PMID:16233832	AO090701000158	AORY_AO090701000158	CatA	cellular response to hydrogen peroxide (GO:0070301)	Catalase with a predicted role in hydrogen peroxide detoxification; preferentially expressed during sporulation; positively regulated by AtfB
	40.14	4e-86	---	---	---	---	Aspergillus nidulans	ANID	PMID:11157957	ANID_05918	ANID_ANID_05918T0	CatC	hydrogen peroxide catabolic process (GO:0042744)	Catalase C
	40.29	2e-85	---	---	---	---	Schizosaccharomyces pombe	SPOM	PMID:24301766,22212525	SPCC757_07c.1	P55306	CTT1	oxidative stress
	36.4	2e-83	---	---	---	---	Candida albicans	CALB	PMID:12906099,17715369,19395663,20118211	orf19.6229	CALB_orf19.6229	CAT1	hydrogen peroxide catabolic process (GO:0042744)	Catalase; resistance to oxidative stress, neutrophils, peroxide; role in virulence; regulated by iron, ciclopirox, fluconazole, carbon source, pH, Rim101p, Ssn6p, Hog1p, Hap43p, Sfu1p, Sef1p, farnesol, core stress response
	33.33	4e-77	---	---	---	---	Candida glabrata	CGLA	PMID:18375620,19722092,19811500	CAGL0K10868g	CAGL_CAGL0K10868g	Cta1	cellular response to oxidative stress (GO:0034599)	Putative catalase A; gene is downregulated in azole-resistant strain; regulated by oxidative stress and glucose starvation; protein abundance increased in ace2 mutant cells
	34.23	3e-76	---	---	---	---	Saccharomyces cerevisiae	SCER	PMID:3897793,9931255,10705040,15893481,18375620	S000002664	SCER_S000002664	Cta1	age-dependent response to reactive oxygen species (GO:0001315),hydrogen peroxide catabolic process (GO:0042744),response to reactive oxygen species (GO:0000302)	Catalase A, breaks down hydrogen peroxide in the peroxisomal matrix formed by acyl-CoA oxidase (Pox1p) during fatty acid beta-oxidation
	38.97	4e-75	---	---	---	---	Neurospora crassa	NCRA	PMID:16990038	NCU05169	NCRA_NCU05169	Ctt-1	oxidatve stress	catalase 2
	36.18	2e-71	---	---	---	---	Cryptococcus neoformans	CNEO	PMID:16963629	CNBG_4667	CNEO_CNBG_4667T0	Cat4	oxidatve stress	catalase 4
	37.78	1e-62	---	---	---	---	Saccharomyces cerevisiae	SCER	PMID:15893481,17581878	S000003320	SCER_S000003320	Ctt1	response to reactive oxygen species (GO:0000302)	Cytosolic catalase T, has a role in protection from oxidative damage by hydrogen peroxide
DCS_01158	26.49	6e-19	35.3489	93.2369	71.8188	74.2429	Saccharomyces cerevisiae	SCER	PMID:21737840	S000000483	SCER_S000000483	PAF1	global genome nucleotide-excision repair (GO:0070911),regulation of transcription-coupled nucleotide-excision repair (GO:0090262)	Component of the Paf1p complex involved in transcription elongation
DCS_01165	63.55	0	33.5581	60.4629	68.6808	46.5098	Aspergillus fumigatus	AFUM	PMID:19715768,20452278,22220813	Afu1g05800	AFUM_Afu1g05800	Mkk2	cellular heat acclimation (GO:0070370),cellular response to heat (GO:0034605)	Putative mitogen-activated protein kinase kinase (MAPKK); essential for cell wall integrity signaling; calcium induced
	84.11	0	---	---	---	---	Fusarium graminearum	FGSG	PMID:24237706	FGSG_07295	ESU13532	FgMkk1	cell wall stress, osmotic stress, oxidative stresses	MAP kinase kinase MKK2/SSP33
	46.11	2e-81	---	---	---	---	Schizosaccharomyces pombe	SPOM	PMID:17476701	SPBC543_07.1	SPOM_SPBC543_07.1	Pek1	starvation	MAP kinase kinase Pek1
DCS_01173	24.66	2e-25	73.842	46.3383	43.9881	24.335	Schizosaccharomyces pombe	SPOM	PMID:7954893	SPAC25B8_13c.1	SPOM_SPAC25B8_13c.1	Isp7	induction of conjugation upon nitrogen starvation (GO:0031142)	2-OG-Fe
DCS_01176	56.95	0	23.4623	139.735	270.393	265.694	Saccharomyces cerevisiae	SCER	PMID:16024655	S000001388	SCER_S000001388	STH1	double-strand break repair (GO:0006302)	ATPase component of the RSC chromatin remodeling complex
	48.92	0	---	---	---	---	Saccharomyces cerevisiae	SCER	PMID:15950549,16024655,18056993,18070923,18212068	S000005816	SCER_S000005816	SNF2	double-strand break repair (GO:0006302)	Catalytic subunit of the SWI/SNF chromatin remodeling complex involved in transcriptional regulation; contains DNA-stimulated ATPase activity; functions interdependently in transcriptional activation with Snf5p and Snf6p
	47.53	0	---	---	---	---	Schizosaccharomyces pombe	SPOM	PMID:18199689	SPCC1620_14c.1	SPOM_SPCC1620_14c.1	Snf22	DNA repair	ATP-dependent DNA helicase
DCS_01180	75.28	0	81.8979	100.781	75.1595	82.3941	Fusarium oxysporum	FOXG	PMID:19941968	FOXG_02103	FOXG_FOXG_02103	Fost12	heat stress; oxidative stres; osmotic stress	transcription factor steA
DCS_01191	38.55	8e-51	328.836	242.291	190.09	333.963	Schizosaccharomyces pombe	SPOM	PMID:12529438	SPAP32A8_02.1	SPOM_SPAP32A8_02.1	SPAP32A8.02	cellular response to stress (GO:0033554)	xylose and arabinose reductase
	34.25	3e-33	---	---	---	---	Saccharomyces cerevisiae	SCER	PMID:17919749	S000002282	SCER_S000002282	YDL124W	cellular response to oxidative stress (GO:0034599)	NADPH-dependent alpha-keto amide reductase
DCS_01194	48.84	0	8.06458	35.41	58.142	29.8187	Neurospora crassa	NCRA	PMID:23475706	NCU06449	XP_957340	TRK1	carbon starvation	TRK-1 potassium transporter TRK-1
	37.5	1e-147	---	---	---	---	Saccharomyces cerevisiae	SCER	PMID:23039231,22950025	S000001758	P28584	TRK2	potassium starvation	Component of the Trk1p-Trk2p potassium transport system
	30.89	4e-54	---	---	---	---	Neurospora crassa	NCRA	PMID:23475706	NCU02456	XP_959511	HAK1	carbon starvation	potassium transporter
DCS_01194	50.63	3e-114	8.06458	35.41	58.142	29.8187	Schizosaccharomyces pombe	SPOM	PMID:1062918,15040950	SPAC3F10_02c.1	SPOM_SPAC3F10_02c.1	Trk1	cellular response to cation stress (GO:0071473),cellular response to stress (GO:0033554)	potassium ion transporter Trk1
	47.57	1e-108	---	---	---	---	Schizosaccharomyces pombe	SPOM	PMID:10629185	SPAC1639_02c.1	SPOM_SPAC1639_02c.1	Trk2	cellular response to cation stress (GO:0071473)	potassium ion transporter Trk2
DCS_01194	49.31	1e-123	8.06458	35.41	58.142	29.8187	Saccharomyces cerevisiae	SCER	PMID:23039231; 22950024	S000003665	P12685	TRK1	potassium starvation	Component of the Trk1p-Trk2p potassium transport system; 180 kDa high affinity potassium transporter; phosphorylated in vivo and interacts physically with the phosphatase Ppz1p, suggesting Trk1p acitivy is regulated by phosphorylation
DCS_01198	63.3	0	17.1014	32.7488	32.6424	29.4804	Saccharomyces cerevisiae	SCER	PMID:8631896	S000001405	SCER_S000001405	SSL2	nucleotide-excision repair, DNA incision (GO:0033683)	Component of RNA polymerase transcription factor TFIIH holoenzyme
	63.44	0	---	---	---	---	Schizosaccharomyces pombe	SPOM	PMID:17212653	SPAC17A5_06.1	SPOM_SPAC17A5_06.1	Ptr8	DNA repair	transcription factor TFIIH complex ERCC-3 subunit
DCS_01210	24.2	4e-11	0.550356	3.53062	2.34599	6.6488	Ustilago maydis	UMAY	PMID:1221304	UM02383	UMAY_UM02383	Pol1	DNA repair	PRA1_USTMA PHEROMONE RECEPTOR 1
DCS_01213	39.58	8e-95	116.49	22.6494	25.1532	33.0906	Saccharomyces cerevisiae	SCER	PMID:10809786	S000005409	SCER_S000005409	Gsh2p	response to heat (GO:0009408)	Glutathione synthetase, catalyzes the ATP-dependent synthesis of glutathione (GSH) from gamma-glutamylcysteine and glycine; induced by oxidative stress and heat shock
	38.61	2e-93	---	---	---	---	Candida glabrata	CGLA	PMID:23455613	CAGL0F00825g	XP_446010	GSH2	oxidative stress	Putative glutathione synthetase; role in redox homeostasis and detoxification of the cell of metal ions
	38.36	4e-91	---	---	---	---	Schizosaccharomyces pombe	SPOM	PMID:8914526	SPAC3F10_04.1	SPOM_SPAC3F10_04.1	Gsa1	cellular response to stress (GO:0033554)	glutathione synthetase large subunit Gsa1
DCS_01229	31.09	1e-50	25.0849	12.8415	14.4083	21.3775	Candida albicans	CALB	PMID:23075292	orf19.779	XP_713589	HAT1	cellular response to reactive oxygen species (GO:0034614), cellular response to DNA damage stimulus (GO:0006974),DNA repair (GO:0006281)	Hat1-Hat2 histone acetyltransferase complex subunit; involved in DNA damage repair and morphogenesis; mutations cause constitutive pseudohyphal growth, white to opaque switch, caspofungin sensitivity; rat catheter, Spider biofilm repressed
	29.98	1e-41	---	---	---	---	Schizosaccharomyces pombe	SPOM	PMID:17052979	SPAC139_06.1	SPOM_SPAC139_06.1	Hat1	DNA repair	histone acetyltransferase
DCS_01232	71.21	4e-144	54.0075	227.269	251.193	104.277	Candida albicans	CALB	PMID:11886556,19391100,21234881,21456055,22198055	orf19.2277	CALB_orf19.2277	TPK2	cellular response to stress (GO:0033554)	Catalytic subunit of cAMP-dependent protein kinase (PKA), isoform of Tpk1p; required for wild-type epithelial cell damage and engulfment and oral (not systemic) virulence in mouse; involved in control of morphogenesis and stress response
	67.44	5e-144	---	---	---	---	Saccharomyces cerevisiae	SCER	PMID:18417610	S000006124	SCER_S000006124	Tpk2	starvation	cAMP-dependent protein kinase catalytic subunit; promotes vegetative growth in response to nutrients via the Ras-cAMP signaling pathway; partially redundant with Tpk1p and Tpk3p; localizes to P-bodies during stationary phase
	68.11	4e-137	---	---	---	---	Candida albicans	CALB	PMID:11886556,19391100,21234881,21456055	orf19.4892	CALB_orf19.4892	TPK1	cellular response to stress (GO:0033554)	Catalytic subunit of cAMP-dependent protein kinase (PKA), isoform of Tpk2p; involved in control of morphogenesis and stress response; wild-type nuclear localization requires Bcy1p; produced during stationary but not exponential growth
	67.48	3e-134	---	---	---	---	Cryptococcus neoformans	CNEO	PMID:16087747	CNBG_1508	CNEO_CNBG_1508T0	Pka1	starvation	AGC/PKA protein kinase
	61.3	1e-121	---	---	---	---	Schizosaccharomyces pombe	SPOM	PMID:8144551,12664134,16822282,20075862,20453258,20691155,21098141	SPBC106_10.1	SPOM_SPBC106_10.1	Pka1	age-dependent response to reactive oxygen species (GO:0001315),cellular response to nitrogen starvation (GO:0006995),induction of conjugation upon nitrogen starvation (GO:0031142)	cAMP-dependent protein kinase catalytic subunit
DCS_01246	43.14	0	90.2278	82.6893	132.397	114.451	Schizosaccharomyces pombe	SPOM	PMID:18065650,18502752,20875427	SPBC17D11_05.1	SPOM_SPBC17D11_05.1	EIF3a	regulation of translation in response to nitrogen starvation (GO:0070321)	translation initiation factor eIF3a
DCS_01250	89.94	3e-172	62.298	144.098	151.064	265.36	Candida albicans	CALB	PMID:22542681	orf19.6285	EAK91903	GLC7	DNA damage checkpoint (GO:0000077)	Putative catalytic subunit of type 1 serine/threonine protein phosphatase; regulated by Shp1; induced in high iron; alternatively spliced intron in 5' UTR
	89.97	1e-171	---	---	---	---	Schizosaccharomyces pombe	SPOM	PMID:14765108,17895368	SPBC776_02c.1	SPOM_SPBC776_02c.1	Dis2	DNA damage checkpoint (GO:0000077)	serine/threonine protein phosphatase PP1
	91.21	2e-167	---	---	---	---	Saccharomyces cerevisiae	SCER	PMID:10207049,18245757,19884341	S000000935	SCER_S000000935	Glc7	DNA damage checkpoint (GO:0000077),replication fork processing (GO:0031297),response to heat (GO:0009408)	Type 1 serine/threonine protein phosphatase catalytic subunit, involved in many processes (eg: glycogen metabolism, sporulation, mitosis); accumulates at mating projections by interaction with Afr1p; interacts with many regulatory subunits
	78.06	1e-155	---	---	---	---	Schizosaccharomyces pombe	SPOM	PMID:17895368	SPCC31H12_05c.1	SPOM_SPCC31H12_05c.1	Sds21	DNA repair	serine/threonine protein phosphatase Sds21
DCS_00128	61.96	7e-167	11.2899	14.5453	17.6844	25.5247	Fusarium oxysporum	FOXG	PMID:18943218	FOXG_06022	FOXG_FOXG_06022	Lcc1	metal stress;oxidative stress	laccase
	35.93	2e-97	---	---	---	---	Fusarium oxysporum	FOXG	PMID:18943218	FOXG_13421	FOXG_FOXG_13421	Lcc4	metal stress	laccase
	26.42	2e-35	---	---	---	---	Fusarium oxysporum	FOXG	PMID:18943218	FOXG_05006	FOXG_FOXG_05006	Lcc5	metal stress	hypothetical protein
DCS_00128	37.23	7e-47	11.2899	14.5453	17.6844	25.5247	Fusarium oxysporum	FOXG	PMID:18943218	FOXG_14565	FOXG_FOXG_14565	Lcc2	metal stress	laccase 3
DCS_01288	65.24	0	127.715	691.101	239.404	257.59	Fusarium oxysporum	FOXG	PMID:14665459,15947192,17095278	FOXG_02222	FOXG_FOXG_02222	Fmk1	cellular response to anoxia	pH-response transcription factor pacC/RIM101
DCS_01291	47.09	0	12.9074	23.0136	57.3312	51.3895	Schizosaccharomyces pombe	SPOM	PMID:12509234,16303848	SPBC16G5_12c.1	SPOM_SPBC16G5_12c.1	Top3	replication fork processing (GO:0031297)	DNA topoisomerase III
	43.5	6e-158	---	---	---	---	Saccharomyces cerevisiae	SCER	PMID:17671161	S000004224	SCER_S000004224	Top3	DNA repair	DNA Topoisomerase III, conserved protein that functions in a complex with Sgs1p and Rmi1p to relax single-stranded negatively-supercoiled DNA preferentially, involved in telomere stability and regulation of mitotic recombination
DCS_01293	44.01	1e-63	276.996	37.6185	44.9599	80.2099	Saccharomyces cerevisiae	SCER	PMID:8808622	S000002395	SCER_S000002395	YPD1	osmosensory signaling pathway via two-component system (GO:0007234)
DCS_01295	48.89	0	22.4684	7.73002	12.1839	58.571	Aspergillus fumigatus	AFUM	PMID:16400184	Afu2g02620	AFUM_Afu2g02620	AkuB	double-strand break repair via nonhomologous end joining (GO:0006303)	Ku80 DNA helicase; component of the nonhomologous end-joining machinery; mutants display an increased rate of homologous recombination
	50.14	0	---	---	---	---	Neurospora crassa	NCRA	PMID:16219790	NCU00077	NCRA_NCU00077	MUS-52	DNA repair	Protein Ku80
	30.2	2e-78	---	---	---	---	Schizosaccharomyces pombe	SPOM	PMID:12424244,19682091	SPBC543_03c.1	SPOM_SPBC543_03c.1	Ku80	double-strand break repair via nonhomologous end joining (GO:0006303)	Ku domain protein
	22.51	1e-13	---	---	---	---	Saccharomyces cerevisiae	SCER	PMID:10908335,11016833,17101301,17589524,17762868	S000004712	SCER_S000004712	YKu80	double-strand break repair via homologous recombination (GO:0000724),double-strand break repair via nonhomologous end joining (GO:0006303)	Subunit of the telomeric Ku complex (Yku70p-Yku80p), involved in telomere length maintenance, structure and telomere position effect; relocates to sites of double-strand cleavage to promote nonhomologous end joining during DSB repair
DCS_01302	29.85	1e-15	14.393	26.0981	31.6289	48.8492	Saccharomyces cerevisiae	SCER	PMID:20398213	S000005041	SCER_S000005041	PHO23	positive regulation of transcription from RNA polymerase II promoter in response to heat stress (GO:0061408)	Probable component of the Rpd3 histone deacetylase complex, involved
DCS_01306	59.11	8e-104	24.7136	69.6927	32.941	14.2605	Saccharomyces cerevisiae	SCER	PMID:18806210,23276591	S000003744	SCER_S000003744	Nuc1	cellular response to nitrogen starvation,oxidative stress	Major mitochondrial nuclease, has RNAse and DNA endo- and exonucleolytic activities; has roles in mitochondrial recombination, apoptosis and maintenance of polyploidy
	55.89	1e-85	---	---	---	---	Schizosaccharomyces pombe	SPOM	PMID:11872168	SPAC17C9_08.1	SPOM_SPAC17C9_08.1	Pnu1	cellular response to nitrogen starvation (GO:0006995)	mitochondrial endodeoxyribonuclease Pnu1
DCS_01323	36.71	5e-71	12.7963	17.7337	21.5179	17.6472	Saccharomyces cerevisiae	SCER	PMID:17320816,17762868	S000005667	SCER_S000005667	Arp8	response to DNA damage stimulus (GO:0006974)	Nuclear actin-related protein involved in chromatin remodeling, component of chromatin-remodeling enzyme complexes; has mRNA binding activity
DCS_01340	31.07	7e-28	27.8136	420.508	209.067	351.176	Candida glabrata	CGLA	PMID:23337499	CAGL0L10142g	XP_449209	RSB1	stress response	Putative sphingolipid flippase; gene is upregulated in azole-resistant strain
DCS_00135	51.71	2e-89	148.041	55.4452	59.604	51.4466	Saccharomyces cerevisiae	SCER	PMID:12680698	S000002258	SCER_S000002258	GET3	response to heat (GO:0009408)	Guanine nucleotide exchange factor for Gpa1p
DCS_01386	49.49	8e-56	54.8171	60.8803	57.2099	83.6274	Saccharomyces cerevisiae	SCER	PMID:10209025,22027892,22912599; 22948312	S000003905	SCER_S000003905	MGM101	DNA repair (GO:0006281),recombinational repair (GO:0000725),interstrand cross-link repair (GO:0036297)	Protein with a role in mitochondrial DNA recombinational repair
DCS_01395	38.29	1e-90	25.8349	34.7196	49.8875	35.6544	Saccharomyces cerevisiae	SCER	PMID:9235928,17215295	S000006043	SCER_S000006043	Tfb2	nucleotide-excision repair (GO:0006289)	Subunit of TFIIH and nucleotide excision repair factor 3 complexes, involved in transcription initiation, required for nucleotide excision repair, similar to 52 kDa subunit of human TFIIH
DCS_01402	59.52	9e-59	61.5158	80.2011	113.42	187.38	Saccharomyces cerevisiae	SCER	PMID:12093374	S000003270	SCER_S000003270	ORM1	response to unfolded protein (GO:0006986)	Evolutionarily conserved protein
	52.38	4e-47	---	---	---	---	Saccharomyces cerevisiae	SCER	PMID:12093374,22328531	S000004342	SCER_S000004342	ORM2	response to unfolded protein (GO:0006986),ER stress	Evolutionarily conserved protein
DCS_01408	30.93	4e-22	40.3249	100.183	93.1176	92.6855	Schizosaccharomyces pombe	SPOM	PMID:16096059,17178839	SPAC17C9_13c.1	SPOM_SPAC17C9_13c.1	Cut8	response to DNA damage stimulus (GO:0006974)	tethering factor for nuclear proteasome
	24.59	1e-15	---	---	---	---	Saccharomyces cerevisiae	SCER	PMID:17916559,21075847	S000001450	SCER_S000001450	Sts1	nucleus-associated proteasomal ubiquitin-dependent protein catabolic process (GO:0071630)	Protein required for localizing proteasomes to the nucleus; interacts with the karyopherin Srp1p; involved in ubiquitin-mediated protein degradation
DCS_01409	48.05	3e-127	5.17965	4.32131	5.27993	9.55743	Neurospora crassa	NCRA	PMID:9738881	NCU04275	NCRA_NCU04275	Mus-11	DNA repair	mutagen sensitive-11
	39.43	3e-82	---	---	---	---	Aspergillus nidulans	ANID	PMID:14998526	ANID_04407	ANID_ANID_04407T0	RadC	DNA repair (GO:0006281)	DNA repair/recombination enzyme
	34.09	3e-13	---	---	---	---	Candida albicans	CALB	PMID:20206282	orf19.2630	CALB_orf19.2630	RAD59	double-strand break repair via single-strand annealing (GO:0045002)	Protein involved in homologous recombination and DNA breaks repair; similar to S. cerevisiae Rad59p; N-terminal similarity with Rad52p
DCS_01409	57.83	1e-53	5.17965	4.32131	5.27993	9.55743	Schizosaccharomyces pombe	SPOM	PMID:11104907,11560889,15238514,18430957	SPBC119_14.1	SPOM_SPBC119_14.1	Rti1	double-strand break repair via homologous recombination (GO:0000724),meiotic DNA repair synthesis (GO:0000711)	DNA repair and recombination protein
DCS_01409	60.12	8e-59	5.17965	4.32131	5.27993	9.55743	Schizosaccharomyces pombe	SPOM	PMID:8290356,8709952,8921390,8960127,10373582,10512870,11057444,11104907,11560889,11600706,11884628,12628934,12930957,14871939,15078982,15238514,15486206,16009599,16135800,16467377,17208257,17483423,17486762,17724078,18256544,18416603,18430957,18547878,19158664,19819763,20299455,20705238	SPAC30D11_10.1	SPOM_SPAC30D11_10.1	RAD52	DNA recombinase assembly (GO:0000730),double-strand break repair via homologous recombination (GO:0000724),gene conversion at mating-type locus, DNA repair synthesis (GO:0000734),meiotic DNA repair synthesis (GO:0000711)	DNA recombination protein
	52.15	2e-55	---	---	---	---	Candida albicans	CALB	PMID:15306020,17965250,21272099	orf19.4208	CALB_orf19.4208	RAD52	cellular response to oxidative stress (GO:0034599),DNA repair (GO:0006281),double-strand break repair via homologous recombination (GO:0000724)	Required for homologous DNA recombination, repair of UV- or MMS-damaged DNA, telomere length, UV-induced LOH; constitutive expression, MMS-induced; weakly complements S. cerevisiae rad52 mutant; slow growth, increased white-to-opaque switch
	52.76	1e-48	---	---	---	---	Saccharomyces cerevisiae	SCER	PMID:7038396,10357855,11459961,11459983,11606529,15568977,16565518,16987715,17040915,17447848,17643116,17785441,17888746,17905819,17923688,18026727,18039855,18085829	S000004494	SCER_S000004494	Rad52	DNA recombinase assembly (GO:0000730),double-strand break repair via break-induced replication (GO:0000727),double-strand break repair via single-strand annealing (GO:0045002),double-strand break repair via synthesis-dependent strand annealing (GO:0045003),meiotic DNA recombinase assembly (GO:0000707),postreplication repair (GO:0006301)	Protein that stimulates strand exchange by facilitating Rad51p binding to single-stranded DNA; anneals complementary single-stranded DNA; involved in the repair of double-strand breaks in DNA during vegetative growth and meiosis
DCS_01422	41.31	2e-92	16.009	180.831	218.705	55.9246	Fusarium graminearum	FGSG	PMID:24186953	FGSG_17727	EYB25795	wetA	oxidative stress, heat stress
DCS_01428	46.5	3e-79	31.1331	14.3876	10.6312	3.24125	Ustilago maydis	UMAY	PMID:1473180	UM01521	UMAY_UM01521	PYR3	DNA repair	hypothetical protein
DCS_01437	81.9	3e-39	5473.57	866.492	368.63	337.556	Schizosaccharomyces pombe	SPOM	PMID:20444689	SPAC15E1_03.1	SPOM_SPAC15E1_03.1	Rpl42	stress response	60S ribosomal protein L36/L42
DCS_00145	72.09	3e-131	97.397	173.93	150.161	280.949	Aspergillus nidulans	ANID	PMID:23841692	ANID_09090	EAA61923	rrmA	positive regulation of cellular response to oxidative stress (GO:1900409)	RNA binding protein involved in regulation of arginine catabolism; controls stability of mRNAs in response to nitrogen sources and oxidative stress
DCS_00145	45.31	3e-68	97.397	173.93	150.161	280.949	Schizosaccharomyces pombe	SPOM	PMID:14633985,17612531,22253882	SPAC17A2_09c.1	SPOM_SPAC17A2_09c.1	Csx1	regulation of mRNA stability involved in response to oxidative stress (GO:2000815)	RNA-binding protein Csx1
DCS_01463	70.82	2e-159	1685.96	419.6	139.523	160.031	Cryptococcus neoformans	CNEO	PMID:14614821	CNBG_4874	CNEO_CNBG_4874T0	GNO1	cellular response to stress	formaldehyde dehydrogenase
	63.73	1e-145	---	---	---	---	Schizosaccharomyces pombe	SPOM	PMID:12529438	SPBC1539_07c.1	SPOM_SPBC1539_07c.1	SPBC1539.07c	cellular response to stress (GO:0033554)	glutathione-dependent formaldehyde dehydrogenase
DCS_01465	51.45	5e-69	24.2748	14.472	13.7159	8.15966	Schizosaccharomyces pombe	SPOM	PMID:12675805,17641464	SPAC30D11_07.1	SPOM_SPAC30D11_07.1	Nth1	base-excision repair, AP site formation (GO:0006285)	DNA endonuclease III
	44.96	6e-57	---	---	---	---	Candida albicans	CALB	PMID:18667577	orf19.5098	CALB_orf19.5098	NTG1	DNA repair	Protein with strong similarity to both S. cerevisiae Ntg1p and Ntg2p DNA repair glycosylases; transcriptionally regulated by iron; expression greater in high iron; Hap43p-repressed gene
	41.1	7e-45	---	---	---	---	Saccharomyces cerevisiae	SCER	PMID:8855249,9826748,14500818,17116696,17988640,18154319,19029246,19074198	S000000013	SCER_S000000013	Ntg1	base-excision repair (GO:0006284),base-excision repair, AP site formation (GO:0006285),cellular response to oxidative stress (GO:0034599),DNA repair (GO:0006281)	DNA N-glycosylase and apurinic/apyrimidinic (AP) lyase involved in base excision repair; acts in both nucleus and mitochondrion; creates a double-strand break at mtDNA origins that stimulates replication in response to oxidative stress
	36.42	3e-43	---	---	---	---	Saccharomyces cerevisiae	SCER	PMID:9826748,14500818,19029246	S000005403	SCER_S000005403	Ntg2	base-excision repair (GO:0006284),base-excision repair, AP site formation (GO:0006285)	DNA N-glycosylase and apurinic/apyrimidinic (AP) lyase involved in base excision repair, localizes to the nucleus; sumoylated
DCS_01473	34.66	3e-19	803.633	116.863	52.5008	567.373	Aspergillus fumigatus	AFUM	PMID:21490150	Afu4g00860	AFUM_Afu4g00860	DprA	oxidative stress	Dehydrin-like protein; plays a role in oxidative, osmotic and pH stress responses; conserved DPR motif; constitutively transcribed and expressed in dormant conidia; expression dependent on sakA and cAMP pathways; germination downregulated
DCS_01473	32.7	3e-20	803.633	116.863	52.5008	567.373	Aspergillus nidulans	ANID	PMID:22634043	ANID_05324	EAA62484	dlpA	cellular response to hydrogen peroxide (GO:0070301), cellular response to heat (GO:0034605)	Dehydrin-like protein; protein induced by farnesol
DCS_01474	23.96	2e-21	42.7494	30.1039	29.5517	47.9436	Schizosaccharomyces pombe	SPOM	PMID:19778961	SPBC4B4_10c.1	SPOM_SPBC4B4_10c.1	Atg5	cellular response to nitrogen starvation (GO:0006995),macroautophagy (GO:0016236)	autophagy associated protein Atg5
DCS_01475	34.92	4e-46	47.9188	49.7209	33.0614	53.2532	Schizosaccharomyces pombe	SPOM	PMID:18794354	SPBC577_09.1	SPOM_SPBC577_09.1	Ckn1	transcription-coupled nucleotide-excision repair (GO:0006283)	ERCC-8 DNA repair homolog
DCS_01475	25.76	1e-17	47.9188	49.7209	33.0614	53.2532	Saccharomyces cerevisiae	SCER	PMID:8830695	S000002437	SCER_S000002437	RAD28	DNA repair (GO:0006281)	Protein involved in DNA repair
DCS_01481	53.16	6e-54	69.4202	20.9542	35.4146	18.373	Saccharomyces cerevisiae	SCER	PMID:19049972	S000001552	SCER_S000001552	YKL069W	cellular response to oxidative stress (GO:0034599)	Methionine-R-sulfoxide reductase
DCS_01485	69.82	1e-156	112.853	89.9105	57.3992	67.0867	Cryptococcus neoformans	CNEO	PMID:21926330	CNBG_1332	CNEO_CNBG_1332T0	Cck1	DNA repair	stress response gene
	68.72	1e-148	---	---	---	---	Schizosaccharomyces pombe	SPOM	PMID:8648628	SPBC1347_06c.1	SPOM_SPBC1347_06c.1	Cki1	DNA repair	serine/threonine protein kinase
	64.82	2e-134	---	---	---	---	Candida albicans	CALB	PMID:19700637	orf19.7001	CALB_orf19.7001	YCK2	cellular response to stress (GO:0033554)	Plasma membrane protein similar to S. cerevisiae casein kinase I, Yck2p; null mutant has defect in damaging oral epithelial cells and in hyphal branching; transcription is activated in weak acid stress or on contact with host cells
DCS_01487	26.31	1e-29	15.0745	30.3745	37.9023	32.4848	Saccharomyces cerevisiae	SCER	PMID:16135807	S000003234	SCER_S000003234	SWC4	DNA repair (GO:0006281)	Component of the Swr1p complex that incorporates Htz1p into chromatin
DCS_00150	79.4	5e-133	92.4244	79.5261	60.6867	55.5526	Aspergillus nidulans	ANID	PMID:10438537	ANID_07725	ANID_ANID_07725T0	PyroA	response to singlet oxygen (GO:0000304)	Pyridoxine biosynthesis protein
DCS_01508	21.79	1e-19	9.55079	23.1131	32.0109	12.6971	Saccharomyces cerevisiae	SCER	PMID:18258809	S000001790	SCER_S000001790	NUP133	mRNA export from nucleus in response to heat stress (GO:0031990)	Subunit of the Nup84p subcomplex of the nuclear pore complex (NPC)
DCS_01508	22.77	5e-19	9.55079	23.1131	32.0109	12.6971	Schizosaccharomyces pombe	SPOM	PMID:12529438	SPBP35G2_06c.1	SPOM_SPBP35G2_06c.1	Nup131	cellular response to stress (GO:0033554)	nucleoporin Nup131
DCS_01516	36.88	2e-101	88.8167	13.4536	7.52181	15.3299	Saccharomyces cerevisiae	SCER	PMID:10652251	S000004698	SCER_S000004698	AIP1	response to osmotic stress (GO:0006970)	Actin cortical patch component
DCS_01532	58.44	4e-143	79.1855	282.904	190.814	1752.36	Neurospora crassa	NCRA	PMID:18948219,22240319	NCU01345	NCRA_NCU01345	Atf-1	oxidative stress; starvation,osmotic stress	ascospore lethal-1
	38.54	8e-13	---	---	---	---	Schizosaccharomyces pombe	SPOM	PMID:9819443,10102365,15448137,15533439,18375616,18375981,20661279	SPAC21E11_03c.1	SPOM_SPAC21E11_03c.1	Pcr1	cellular response to nitrogen starvation (GO:0006995),cellular response to stress (GO:0033554)	transcription factor Pcr1
DCS_01532	48.54	5e-48	79.1855	282.904	190.814	1752.36	Aspergillus oryzae	AORY	PMID:19770065	AO090003000685	AORY_AO090003000685	AtfA	oxidative stress; starvation; heat stress	ATF/CREB family bZIP transcription factor; required for conidial germination and stress tolerance
DCS_01532	53.7	7e-41	79.1855	282.904	190.814	1752.36	Aspergillus nidulans	ANID	PMID:18838792,19596074,20131067,21320182	ANID_02911	ANID_ANID_02911T0	AtfA	cellular response to heat (GO:0034605),cellular response to oxidative stress (GO:0034599)	Basic-region leucine zipper transcription factor; plays a role in the response of conidia to stress; expression upregulated after exposure to farnesol
DCS_01544	30.57	1e-38	16.0346	40.6087	5.77429	0.793087	Candida glabrata	CGLA	PMID:23337499	CAGL0K00715g	XP_448255	RTA1	stress response	Putative protein involved in 7-aminocholesterol resistance; gene is upregulated in azole-resistant strain
DCS_01547	55.03	1e-52	39.6273	13.5962	2.9657	2.62504	Candida albicans	CALB	PMID:15813733,22037180	orf19.610	CALB_orf19.610	Efg1	evasion or tolerance of host immune response (GO:0020012)	Transcriptional repressor; required for white-phase cell type; hyphal growth, metabolism, cell-wall gene regulator; roles in adhesion, virulence; Cph1p and Efg1p have role in host cytokine response; bHLH; binds E-box; T206 phosphorylated
DCS_00155	39.74	7e-80	26.2467	25.8564	24.4694	20.9411	Saccharomyces cerevisiae	SCER	PMID:14555475	S000001153	SCER_S000001153	UBA4	cellular response to oxidative stress (GO:0034599)	Protein that activates Urm1p before urmylation
DCS_01554	50.17	3e-178	38.3617	14.9213	9.16207	11.2902	Schizosaccharomyces pombe	SPOM	PMID:9111307,14654689,17429064	SPBC660_13c.1	SPOM_SPBC660_13c.1	Rad11	DNA repair (GO:0006281)	DNA replication factor A subunit Ssb1
	46.14	1e-156	---	---	---	---	Ustilago maydis	UMAY	PMID:14580353,15767662,17261595,17627904,18502156,19919104,23094644	UM05156	UMAY_UM05156	Dss1	DNA repair	hypothetical protein
	38.35	7e-120	---	---	---	---	Saccharomyces cerevisiae	SCER	PMID:7969128,8910442,9679065,18081428	S000000065	SCER_S000000065	Rfa1	DNA repair (GO:0006281),double-strand break repair via homologous recombination (GO:0000724),nucleotide-excision repair (GO:0006289)	Subunit of heterotrimeric Replication Protein A (RPA), which is a highly conserved single-stranded DNA binding protein involved in DNA replication, repair, and recombination
DCS_01559	35.48	2e-16	52.8506	324.173	157.899	275.628	Saccharomyces cerevisiae	SCER	PMID:16543225	S000006279	SCER_S000006279	OPY2	osmosensory signaling pathway (GO:0007231)
DCS_01560	25	4e-12	23.0671	99.5878	97.3843	216.312	Candida albicans	CALB	PMID:19788542	orf19.5902	CALB_orf19.5902	Ras2	metal stress;oxidative stress	Protein similar to S. cerevisiae Ras2p, which activates adenylate cyclase and is involved in pseudohyphal growth of S. cerevisiae; transposon mutation affects filamentous growth
DCS_01589	41.37	1e-32	275.163	196.893	179.502	156.781	Saccharomyces cerevisiae	SCER	PMID:20402793	S000004015	SCER_S000004015	SNF7	cellular response to anoxia (GO:0071454)	Subunit of the ESCRT-III complex
DCS_01591	32.73	4e-31	32.9827	45.2416	43.4059	27.0628	Saccharomyces cerevisiae	SCER	PMID:2265620,18020423,18043759	S000000944	SCER_S000000944	Mag1	base-excision repair, AP site formation (GO:0006285),DNA dealkylation involved in DNA repair (GO:0006307)	3-methyl-adenine DNA glycosylase involved in protecting DNA against alkylating agents; initiates base excision repair by removing damaged bases to create abasic sites that are subsequently repaired
	29.25	6e-22	---	---	---	---	Schizosaccharomyces pombe	SPOM	PMID:18270439	SPBC23G7_11.1	SPOM_SPBC23G7_11.1	Mag2	DNA repair	DNA-3-methyladenine glycosidase
	28.37	1e-20	---	---	---	---	Schizosaccharomyces pombe	SPOM	PMID:10735851,15722486,18270439	SPAPB24D3_04c.1	SPOM_SPAPB24D3_04c.1	Mag1	base-excision repair (GO:0006284),DNA dealkylation involved in DNA repair (GO:0006307),recombinational repair (GO:0000725)	DNA-3-methyladenine glycosylase
DCS_01601	38.24	1e-08	114.356	100.701	106.517	238.115	Saccharomyces cerevisiae	SCER	PMID:17215295	S000007603	SCER_S000007603	Tfb5	nucleotide-excision repair (GO:0006289)	Component of the RNA polymerase II general transcription and DNA repair factor TFIIH; involved in transcription initiation and in nucleotide-excision repair; homolog of Chlamydomonas reinhardtii REX1-S protein involved in DNA repair
DCS_01603	58.26	2e-151	1390.33	2814.65	2218.68	11922.5	Neurospora crassa	NCRA	PMID:23274249	NCU01162	EAA32292	GEL-1	cell wall stress	glycolipid-anchored surface protein 5
	54.68	2e-143	---	---	---	---	Neurospora crassa	NCRA	PMID:23274249	NCU07253	XP_962107	GEL-4	cell wall stress	probable beta(1-3)glucanosyltransferases
DCS_01620	82.61	0	246.12	112.526	102.409	117.989	Fusarium graminearum	FGSG	PMID:21980420	FGSG_10239	FGSG_FGSG_10239	Ptc3	DNA repair	stress response gene
	62.24	1e-120	---	---	---	---	Schizosaccharomyces pombe	SPOM	PMID:7859738	SPAC2G11_07c.1	SPOM_SPAC2G11_07c.1	Ptc3	inactivation of MAPK activity during osmolarity sensing (GO:0000173)	protein phosphatase 2C Ptc3, gene from Schizosaccharomyces pombe
	61.03	2e-119	---	---	---	---	Schizosaccharomyces pombe	SPOM	PMID:7859738	SPCC1223_11.1	SPOM_SPCC1223_11.1	Ptc2	cellular response to osmotic stress (GO:0071470)	protein phosphatase 2C Ptc2
	47.62	5e-81	---	---	---	---	Saccharomyces cerevisiae	SCER	PMID:9528768,10747050,16936775	S000000891	SCER_S000000891	Ptc2	DNA damage checkpoint (GO:0000077),endoplasmic reticulum unfolded protein response (GO:0030968)	Type 2C protein phosphatase (PP2C); dephosphorylates Hog1p to limit maximal osmostress induced kinase activity; dephosphorylates Ire1p to downregulate the unfolded protein response; dephosphorylates Cdc28p; inactivates the DNA damage checkpoint
	47.34	3e-80	---	---	---	---	Saccharomyces cerevisiae	SCER	PMID:16936775	S000000152	SCER_S000000152	Ptc3	DNA repair	Type 2C protein phosphatase (PP2C); dephosphorylates Hog1p (see also Ptc2p) to limit maximal kinase activity induced by osmotic stress; dephosphorylates T169 phosphorylated Cdc28p (see also Ptc2p); role in DNA damage checkpoint inactivation
DCS_01628	34.07	9e-55	6.4278	4.10287	1.79164	3.99508	Saccharomyces cerevisiae	SCER	PMID:17341827,18562688,18768748,18959758	S000003723	SCER_S000003723	Swe1	DNA damage checkpoint	Protein kinase that regulates the G2/M transition by inhibition of Cdc28p kinase activity; localizes to the nucleus and to the daughter side of the mother-bud neck; homolog of S. pombe Wee1p; potential Cdc28p substrate
DCS_01628	39.55	4e-69	6.4278	4.10287	1.79164	3.99508	Schizosaccharomyces pombe	SPOM	PMID:1549179,17699598,20974849	SPCC18B5_03.1	SPOM_SPCC18B5_03.1	Wee1	DNA damage checkpoint (GO:0000077)	dual specificity protein kinase Wee1
DCS_01630	40.54	2e-122	42.6276	103.784	64.8297	122.979	Schizosaccharomyces pombe	SPOM	PMID:19778961	SPBC6B1_05c.1	SPOM_SPBC6B1_05c.1	Atg7	cellular response to nitrogen starvation (GO:0006995),macroautophagy (GO:0016236)	ubiquitin-like conjugating enzyme Atg7
	39.68	4e-111	---	---	---	---	Saccharomyces cerevisiae	SCER	PMID:10233150,12965207,17700056	S000001214	SCER_S000001214	ATG7	macroautophagy (GO:0016236)	Autophagy-related protein and dual specificity member of the E1 family of ubiquitin-activating enzymes; mediates the conjugation of Atg12p with Atg5p and Atg8p with phosphatidylethanolamine, required steps in autophagosome formation
DCS_01647	57.18	5e-117	78.6139	95.5454	103.367	92.9538	Schizosaccharomyces pombe	SPOM	PMID:20231270	SPBC16A3_05c.1	SPOM_SPBC16A3_05c.1	Rae1	heat stress	RNA export factor
	49.04	2e-97	---	---	---	---	Saccharomyces cerevisiae	SCER	PMID:15210706	S000000909	SCER_S000000909	GLE2	regulation of mRNA export from nucleus in response to heat stress (GO:2000728)	Component of the Nup82 subcomplex of the nuclear pore complex
DCS_01658	77.09	0	75.649	110.291	140.776	56.6073	Aspergillus fumigatus	AFUM	PMID:17981060,19715768,21883519,22220813; 23031507	Afu4g13720	AFUM_Afu4g13720	MpkA	cellular heat acclimation (GO:0070370),cellular response to heat (GO:0034605),oxidative stress,iron starvation	Mitogen-activated protein kinase; activated by phosphorylation; role in cell wall signaling and the oxidative stress response; mpkA(p)-lacZ expression increased by cell wall disturbing compounds; required for adaptation to iron starvation
	77.13	0	---	---	---	---	Aspergillus oryzae	AORY	PMID:15302836	AO090009000199	AORY_AO090009000199	MpkA	response to osmotic stress (GO:0006970)	Mitogen-activated protein kinase
	70.97	3e-179	---	---	---	---	Aspergillus nidulans	ANID	PMID:10220889	ANID_11786T0	ANID_ANID_11786T0	MpkA	cellular response to osmotic stress (GO:0071470)	Putative mitogen-activated protein kinase (MAP kinase) involved in conidial germination and polarized growth
	67.71	3e-150	---	---	---	---	Schizosaccharomyces pombe	SPOM	PMID:17476701,17761528,17881729,18003976,18255266	SPBC119_08.1	SPOM_SPBC119_08.1	Pmk1	cellular response to stress (GO:0033554)	MAP kinase Pmk5
	61.48	7e-145	---	---	---	---	Candida albicans	CALB	PMID:9493378,15800048,16079350,16179009,20865172	orf19.7523	CALB_orf19.7523	Mkc1	cellular response to heat (GO:0034605),cellular response to oxidative stress (GO:0034599),cellular response to reactive oxygen species (GO:0034614),stress-activated protein kinase signaling cascade (GO:0031098)	MAP kinase; role in biofilm formation, contact-induced invasive filamentation, systemic virulence in mouse, cell wall structure/maintenance, caspofungin response; phosphorylated on surface contact, membrane perturbation, or cell wall stress
	62.02	3e-143	---	---	---	---	Candida glabrata	CGLA	PMID:20214686,23382685	CAGL0J00539g	CAGL_CAGL0J00539g	Slt2	UPR,response to endoplasmic reticulum stress (GO:0034976)	Mitogen-activated protein kinase with a role in cell wall integrity
	62.09	4e-143	---	---	---	---	Saccharomyces cerevisiae	SCER	PMID:16380504,17397108,17608707,17980162,18184748,18215314,18268013,18478233,18487345,18971375,23956390,22296825	S000001072	SCER_S000001072	Mpk1	endoplasmic reticulum unfolded protein response (GO:0030968),UFP-specific transcription factor mRNA processing involved in endoplasmic reticulum unfolded protein response (GO:0030969)oxidative stress,genotoxic stress	Serine/threonine MAP kinase; involved in regulating maintenance of cell wall integrity, progression through the cell cycle, and nuclear mRNA retention in heat shock; required for mitophagy and pexophagy; affects recruitment of mitochondria to the phagophore assembly site (PAS); regulated by the PKC1-mediated signaling pathway
	62.4	4e-139	---	---	---	---	Cryptococcus neoformans	CNEO	PMID:12787363,21926330,22339665	CNBG_2556	CNEO_CNBG_2556T0	MPK1	UPR	CMGC/MAPK/ERK protein kinase
	48.85	2e-110	---	---	---	---	Saccharomyces cerevisiae	SCER	PMID:18055054,23660188	S000001644	SCER_S000001644	YKL161c	UPR,response to stress	Protein kinase implicated in the Slt2p mitogen-activated (MAP) kinase signaling pathway; interacts with numerous components in the mating pheromone and CWI MAPK pathways; associates with Rlm1p
DCS_01667	46.57	9e-50	27.2149	61.4684	41.3483	78.6439	Schizosaccharomyces pombe	SPOM	PMID:12529438	SPBC3B8_10c.1	SPOM_SPBC3B8_10c.1	Nem1	cellular response to stress (GO:0033554)	Nem1-Spo7 phosphatase complex catalytic subunit Nem1
DCS_01674	46.85	9e-22	130.238	23.5643	12.2598	17.4894	Saccharomyces cerevisiae	SCER	PMID:15051715	S000001272	SCER_S000001272	DOT5	cellular response to oxidative stress (GO:0034599)	Thiol peroxidase which functions as an alkyl-hydroperoxide reductase
DCS_01677	31.4	4e-52	44.6694	59.3726	76.3521	86.451	Saccharomyces cerevisiae	SCER	PMID:21743437	S000000953	SCER_S000000953	UBP3	regulation of response to osmotic stress (GO:0047484)	Ubiquitin-specific protease involved in transport and osmotic response
DCS_01688	30.91	3e-40	365.734	67.7785	5.69453	34.9099	Candida glabrata	CGLA	PMID:23087370	CAGL0E03894g	XP_445856	FPS2	cellular response to stress (GO:0033554)	Glycerol transporter; 1 of 2 Fps1 orthologs in C. glabrata; double fps1/fps2 mutant accumulates glycerol, has constitutive cell wall stress, is hypersensitive to caspofungin in vitro and in vivo
DCS_01688	35.64	2e-47	365.734	67.7785	5.69453	34.9099	Candida glabrata	CGLA	PMID:23087370	CAGL0C03267g	XP_445318	FPS1	cellular response to stress (GO:0033554)	Glycerol transporter; 1 of 2 Fps1 orthologs in C. glabrata; double fps1/fps2 mutant accumulates glycerol, has constitutive cell wall stress, is hypersensitive to caspofungin in vitro and in vivo
DCS_01694	27.64	4e-79	12.2905	22.336	27.7155	40.9104	Saccharomyces cerevisiae	SCER	PMID:11382761	S000005186	SCER_S000005186	ATG2	autophagic vacuole assembly (GO:0000045)	Peripheral membrane protein required for autophagic vesicle formation
	26.85	4e-72	---	---	---	---	Schizosaccharomyces pombe	SPOM	PMID:19778961	SPBC31E1_01c.1	SPOM_SPBC31E1_01c.1	Atg2	cellular response to nitrogen starvation (GO:0006995),macroautophagy (GO:0016236)	autophagy associated protein Atg2
DCS_01707	48.14	0	21.3131	65.2816	44.2311	88.0446	Candida albicans	CALB	PMID:19153767	orf19.5384	CALB_orf19.5384	CHS8	cell wall stress	Chitin synthase required for synthesis of long-chitin fibrils; nonessential; 8 or 9 membrane spanning regions; mRNA present in yeast and hyphae; induced during cell wall regeneration; fungal-specific (no human or murine homologs)
	49.94	0	---	---	---	---	Candida albicans	CALB	PMID:19153767	orf19.7298	CALB_orf19.7298	CHS2	cell wall stress	Chitin synthase; nonessential; required for wild-type chitin deposition in hyphae; transcription is regulated during dimorphic transition; Chs1p and Chs2p, but not Chs3p, are inhibited by the protoberberine HWY-289; fungal-specific
	77.62	0	---	---	---	---	Fusarium oxysporum	FOXG	PMID:15470098	FOXG_05078	FOXG_FOXG_05078	Chs3	cell wall stress	chitin synthase 3
DCS_01716	39.36	2e-60	321.272	64.1527	18.7457	288.284	Saccharomyces cerevisiae	SCER	PMID:9668076	S000003793	SCER_S000003793	CPR7	response to stress (GO:0006950)	Peptidyl-prolyl cis-trans isomerase (cyclophilin)
DCS_01718	40.85	6e-43	23.9377	46.8184	37.2625	49.7792	Saccharomyces cerevisiae	SCER	PMID:17965252	S000006276	SCER_S000006276	Not5	osmotic stress; oxidative stress	Subunit of the CCR4-NOT complex, which is a global transcriptional regulator with roles in transcription initiation and elongation and in mRNA degradation
DCS_01722	70.26	1e-176	218.805	88.8444	67.1073	52.5846	Saccharomyces cerevisiae	SCER	PMID:18206664	S000002224	SCER_S000002224	IDP1	oxidative stress	Mitochondrial NADP-specific isocitrate dehydrogenase, catalyzes the oxidation of isocitrate to alpha-ketoglutarate; not required for mitochondrial respiration and may function to divert alpha-ketoglutarate to biosynthetic processes
DCS_01726	37.23	4e-35	76.5747	9.93082	14.4805	12.1459	Schizosaccharomyces pombe	SPOM	PMID:18062930	SPAC30_03c.1	SPOM_SPAC30_03c.1	Tsn1	double-strand break repair via homologous recombination (GO:0000724),double-strand break repair via nonhomologous end joining (GO:0006303)	translin
DCS_01731	32.26	1e-59	50.2357	72.8673	63.1719	67.0604	Saccharomyces cerevisiae	SCER	PMID:12391157	S000001156	SCER_S000001156	BZZ1	response to salt stress (GO:0009651)
DCS_00174	31.36	4e-27	117.25	210.169	96.4808	72.1618	Aspergillus fumigatus	AFUM	PMID:22903976	Afu6g09700	XP_750859	gliK	oxidative stress	Protein essential for gliotoxin biosynthesis, encoded in the putative gliotoxin biosynthetic gene cluster
DCS_00175	56.8	2e-133	153.551	243.964	78.5793	40.0316	Aspergillus nidulans	ANID	PMID:17617716	ANID_06792	ANID_ANID_06792T0	GfdB	response to osmotic stress (GO:0006970)	Glycerol-3-phosphate dehydrogenase
	46.49	4e-102	---	---	---	---	Candida albicans	CALB	PMID:18956748	orf19.1756	CALB_orf19.1756	GPD1	intracellular accumulation of glycerol	Protein similar to S. cerevisiae glycerol-3-phosphate dehydrogenase (enzyme of glycerol biosynthesis); biofilm-induced expression; regulated by Efg1p; regulated by Tsa1p, Tsa1Bp under H2O2 stress conditions
	44.66	6e-102	---	---	---	---	Saccharomyces cerevisiae	SCER	PMID:18698584	S000005420	SCER_S000005420	GPD2	intracellular accumulation of glycerol	NAD-dependent glycerol 3-phosphate dehydrogenase, homolog of Gpd1p, expression is controlled by an oxygen-independent signaling pathway required to regulate metabolism under anoxic conditions; located in cytosol and mitochondria
	44.84	2e-92	---	---	---	---	Schizosaccharomyces pombe	SPOM	PMID:7498541,8825100	SPBC215_05.1	SPOM_SPBC215_05.1	Gpd1	cellular response to osmotic stress (GO:0071470)
DCS_01755	30.69	7e-75	10.2503	13.407	14.7708	22.6695	Cryptococcus neoformans	CNEO	PMID:22080454	CNBG_6103	CNEO_CNBG_6103T0	Mbs1	UPR	transcription factor
DCS_01779	25.54	5e-31	67.6698	22.4688	17.4464	10.1355	Schizosaccharomyces pombe	SPOM	PMID:18203864	SPAC5H10_06c.1	SPOM_SPAC5H10_06c.1	Adh4	cellular response to zinc ion starvation (GO:0034224)	alcohol dehydrogenase Adh4
DCS_01800	86.01	1e-159	97.9574	185.509	163.522	284.738	Schizosaccharomyces pombe	SPOM	PMID:8026462	SPBC3H7_15.1	SPOM_SPBC3H7_15.1	Hhp1	regulation of DNA repair (GO:0006282)	serine/threonine protein kinase
	72.33	3e-135	---	---	---	---	Schizosaccharomyces pombe	SPOM	PMID:8026462	SPAC23C4_12.1	SPOM_SPAC23C4_12.1	Hhp2	regulation of DNA repair (GO:0006282)	serine/threonine protein kinase
	70.71	4e-135	---	---	---	---	Saccharomyces cerevisiae	SCER	PMID:1887218,9012827	S000006125	SCER_S000006125	HRR25	DNA repair (GO:0006281)
DCS_01803	42.42	0	16.5518	35.1656	36.5259	38.32	Candida albicans	CALB	PMID:17574539	orf19.1244	CALB_orf19.1244	MDR1	multi-drug resistance	Ortholog(s) have Rab GTPase activator activity, role in intracellular protein transport and cytoplasm localization
DCS_01807	56.67	0	22.3606	49.8283	77.2643	76.4285	Aspergillus fumigatus	AFUM	PMID:23264643	Afu5g08550	XP_753782	rom2	cellular heat acclimation (GO:0070370)	Rho guanyl-nucleotide exchange factor; involved in the maintenance of cell wall integrity
	37.89	4e-148	---	---	---	---	Saccharomyces cerevisiae	SCER	PMID:15637049	S000004363	SCER_S000004363	Rom2	oxidative stress	GDP/GTP exchange factor (GEF) for Rho1p and Rho2p; mutations are synthetically lethal with mutations in rom1, which also encodes a GEF
DCS_01812	62.2	5e-125	174.594	112.266	90.265	197.342	Schizosaccharomyces pombe	SPOM	PMID:9832516	SPAC4D7_05.1	SPOM_SPAC4D7_05.1	Sum1	cellular response to osmotic stress (GO:0071470)	translation initiation factor eIF3i
DCS_01823	64.43	6e-113	50.3189	123.167	107.734	44.4762	Aspergillus fumigatus	AFUM	PMID:16861675	Afu3g10000	AFUM_Afu3g10000	PkaR	cellular response to oxidative stress (GO:0034599)	cAMP-dependent protein kinase regulatory subunit; induced by endothelial cells and human airway epithelial cells; mutants sensitive to storage in water and contain more nuclei than wild-type; up-regulated in neutrophil-exposed conidia
	48.18	6e-77	---	---	---	---	Saccharomyces cerevisiae	SCER	PMID:18417610	S000001295	SCER_S000001295	Bcy1	starvation	Regulatory subunit of the cyclic AMP-dependent protein kinase (PKA), a component of a signaling pathway that controls a variety of cellular processes, including metabolism, cell cycle, stress response, stationary phase, and sporulation
	40	2e-70	---	---	---	---	Candida albicans	CALB	PMID:19391100	orf19.2014	CALB_orf19.2014	BCY1	starvation	Protein kinase A regulatory subunit; required for nuclear localization of Tpk1p; physically interacts with Tpk1p; essential; apoptosis-regulated; bcy1 heterozygous or bcy1 tpk2 mutant has filamentous growth defect; planktonic growth-induced
	46.95	2e-69	---	---	---	---	Cryptococcus neoformans	CNEO	PMID:17367210	CNBG_1346	CNEO_CNBG_1346T0	Pkr1	starvation	conserved hypothetical protein
	45.95	2e-69	---	---	---	---	Schizosaccharomyces pombe	SPOM	PMID:12529438	SPAC8C9_03.1	SPOM_SPAC8C9_03.1	Cgs1	cellular response to stress (GO:0033554)	cAMP-dependent protein kinase regulatory subunit Cgs1
DCS_01826	30.27	1e-162	15.4517	17.8458	28.757	29.9597	Saccharomyces cerevisiae	SCER	PMID:18445041,19620280	S000003348	SCER_S000003348	Spt6	regulation of transcription from RNA polymerase II promoter in response to stress (GO:0043618)	Nucleosome remodeling protein; functions in various aspects of transcription, chromatin maintenance, and RNA processing; required for the maintenance of chromatin structure during transcription in order to inhibit transcription from promoters within the coding region
DCS_01827	55.6	4e-78	44.3197	51.7443	59.1442	56.5971	Schizosaccharomyces pombe	SPOM	PMID:2300054	SPAC1D4_13.1	SPOM_SPAC1D4_13.1	Byr1	cellular response to nitrogen starvation (GO:0006995)	MAP kinase kinase Byr1
DCS_01830	30.17	1e-81	7.0603	6.95565	11.9475	13.9279	Saccharomyces cerevisiae	SCER	PMID:9745046,10072354	S000006379	SCER_S000006379	DPB2	mismatch repair (GO:0006298),nucleotide-excision repair (GO:0006289)	Second largest subunit of DNA polymerase II (DNA polymerase epsilon)
DCS_01832	43.13	2e-143	10.2201	45.0781	60.516	63.0566	Saccharomyces cerevisiae	SCER	PMID:12024013,17438333,17544521,18362157,18474591,18673460,18757815,18949820,22372618; 23472170	S000002885	SCER_S000002885	Snf1	cellular response to nitrogen starvation (GO:0006995),alkaline pH stress; oxidative stress	AMP-activated serine/threonine protein kinase found in a complex containing Snf4p and members of the Sip1p/Sip2p/Gal83p family; required for transcription of glucose-repressed genes, thermotolerance, sporulation, and peroxisome biogenesis
DCS_01834	70.47	0	5.00671	52.5739	39.5378	56.8103	Aspergillus nidulans	ANID	PMID:10320571	ANID_05635	ANID_ANID_05635T0	TreB	cellular response to heat (GO:0034605),cellular response to starvation (GO:0009267)	Putative alpha, alpha-trehalase with a predicted role in trehalose hydrolysis
	54.79	0	---	---	---	---	Cryptococcus neoformans	CNEO	PMID:16988267	CNBG_0185	CNEO_CNBG_0185T0	NTH1	response to stress (GO:0006950)	alpha,alpha-trehalase
	57.79	0	---	---	---	---	Saccharomyces cerevisiae	SCER	PMID:9308367,17916074	S000002408	SCER_S000002408	Nth1	response to stress (GO:0006950)	Neutral trehalase, degrades trehalose; required for thermotolerance and may mediate resistance to other cellular stresses; may be phosphorylated by Cdc28p
	58.2	0	---	---	---	---	Schizosaccharomyces pombe	SPOM	PMID:9974219	SPBC660_07.1	SPOM_SPBC660_07.1	Ntp1	cellular response to heat (GO:0034605),cellular response to osmotic stress (GO:0071470),cellular response to oxidative stress (GO:0034599),response to cold (GO:0009409)	alpha,alpha-trehalase Ntp1
DCS_01839	42.88	4e-138	8.87059	32.6966	63.527	12.2692	Neurospora crassa	NCRA	PMID:9738881,20516500	NCU02379	NCRA_NCU02379	Mus-10	DNA repair	hypothetical protein
DCS_01843	28.59	1e-60	14.0091	28.3002	52.5936	33.3324	Saccharomyces cerevisiae	SCER	PMID:11042259,12073033	S000004328	SCER_S000004328	SGD1	hyperosmotic response (GO:0006972)	Essential nuclear protein
DCS_01847	33.33	3e-31	24.9892	54.3472	47.8847	33.0982	Saccharomyces cerevisiae	SCER	PMID:11114193	S000006117	SCER_S000006117	OXR1	cellular response to oxidative stress (GO:0034599)	Protein of unknown function required for oxidative damage resistance
DCS_01853	52.3	2e-100	73.5006	188.313	214.944	241.532	Saccharomyces cerevisiae	SCER	PMID:16582425	S000002780	SCER_S000002780	VPS74	endoplasmic reticulum unfolded protein response (GO:0030968)	Protein required for Golgi localization of glycosyltransferases
DCS_01857	29.59	2e-130	6.83037	5.50633	10.5276	12.7963	Schizosaccharomyces pombe	SPOM	PMID:8524274,10747036,11408570,12966087,14701739,15331764,15485909,15601841,15972456,16478984,17005570,17030601,17277362,18667531,19158664,19308705,19528228,20495382	SPCC5E4_06.1	SPOM_SPCC5E4_06.1	Smc6	DNA repair (GO:0006281),double-strand break repair via homologous recombination (GO:0000724),response to DNA damage stimulus (GO:0006974)	Smc5-6 complex SMC subunit
	25.32	2e-86	---	---	---	---	Saccharomyces cerevisiae	SCER	PMID:11927594,15738391,16892052,17643116	S000004375	SCER_S000004375	Smc6	DNA repair (GO:0006281),double-strand break repair via homologous recombination (GO:0000724)	Component of the SMC5-SMC6 complex; this complex plays a key role in the removal of X-shaped DNA structures that arise between sister chromatids during DNA replication and repair; homologous to S. pombe rad18
DCS_01863	48.85	3e-156	791.337	261.299	144.626	162.315	Saccharomyces cerevisiae	SCER	PMID:17994632	S000004034	SCER_S000004034	Pdc1	heat stress; osmotic stress	Major of three pyruvate decarboxylase isozymes, key enzyme in alcoholic fermentation, decarboxylates pyruvate to acetaldehyde; subject to glucose-, ethanol-, and autoregulation; involved in amino acid catabolism
	47.58	7e-151	---	---	---	---	Ustilago maydis	UMAY	PMID:19411618	UM03994	UMAY_UM03994	Pdc1	heat stress; osmotic stress	hypothetical protein
	31.35	1e-76	---	---	---	---	Saccharomyces cerevisiae	SCER	PMID:23860270	S000002788	Q06408	ARO10	heat shock stress	Phenylpyruvate decarboxylase, catalyzes decarboxylation of phenylpyruvate to phenylacetaldehyde, which is the first specific step in the Ehrlich pathway
DCS_01864	42.35	2e-38	152.123	59.7972	27.1503	25.4154	Saccharomyces cerevisiae	SCER	PMID:15989955	S000003261	SCER_S000003261	ERV1	cellular response to oxidative stress (GO:0034599)	Flavin-linked sulfhydryl oxidase of the mitochondrial IMS
DCS_01866	74.59	3e-161	26.5011	50.5611	11.3257	26.2424	Aspergillus fumigatus	AFUM	PMID:17176258	Afu1g06700	AFUM_Afu1g06700	CasA	response to endoplasmic reticulum stress (GO:0034976)	Predicted metacaspase, an aspartate-specific cysteine protease involved in apoptosis; mutants show growth defects under conditions of ER stress
	61.72	1e-136	---	---	---	---	Aspergillus fumigatus	AFUM	PMID:17176258	Afu3g14140	AFUM_Afu3g14140	CasB	response to endoplasmic reticulum stress (GO:0034976)	Predicted metacaspase, an aspartate-specific cysteine protease involved in apoptosis; mutants show growth defects under conditions of ER stress
	51.33	3e-109	---	---	---	---	Saccharomyces cerevisiae	SCER	PMID:17107676,17587229,17888427,18474590,18698411,18806210,19049890	S000005723	SCER_S000005723	YCA1	oxidative stress	Putative cysteine protease similar to mammalian caspases; involved in regulation of apoptosis upon H2O2 treatment; contributes to clearance of insoluble protein aggregates during normal growth; may be involved in cell cycle progression
	58.31	5e-108	---	---	---	---	Schizosaccharomyces pombe	SPOM	PMID:17898859	SPCC1840_04.1	SPOM_SPCC1840_04.1	Pca1	cellular response to stress (GO:0033554)	metacaspase Pca1
	48.69	1e-98	---	---	---	---	Candida albicans	CALB	PMID:19049890	orf19.5995	CALB_orf19.5995	MCA1	oxidative stress	Putative cysteine protease with similarity to S. cerevisiae Mca1p; has a role in apoptotic cell death upon H2O2 treatment; fungal-specific (no human or murine homolog); farnesol-induced
DCS_01876	46.39	1e-73	41.7247	66.4015	88.9184	92.7391	Cryptococcus neoformans	CNEO	PMID:12521122	CNBG_4218	CNEO_CNBG_4218T0	Oxy1	oxidative stress	carrier
DCS_01885	97.19	0	101.45	183.588	200.547	175.659	Fusarium verticillioides	FVEG	PMID:20192838	FVEG_05063	FVEG_FVEG_05063	CPK1	pheromon response	stress response gene
	72.8	1e-163	---	---	---	---	Candida albicans	CALB	PMID:21375589	orf19.2886	CALB_orf19.2886	Cek1	pheromon response	ERK-family protein kinase, required for wild-type yeast-hyphal switching, mating efficiency, and virulence in a mouse model; Cst20p-Hst7p-Cek1p-Cph1p MAPK pathway regulates mating, and invasive hyphal growth under some conditions
	66.67	3e-142	---	---	---	---	Cryptococcus neoformans	CNEO	PMID:21559476	CNBG_4210	CNEO_CNBG_4210T0	Cpk1	pheromon response	CMGC/MAPK/ERK protein kinase
	59.89	4e-124	---	---	---	---	Saccharomyces cerevisiae	SCER	PMID:18417610,23416049	S000000112	SCER_S000000112	Fus3	pheromon response,osmotic stress	Mitogen-activated serine/threonine protein kinase involved in mating; phosphoactivated by Ste7p; substrates include Ste12p, Far1p, Bni1p, Sst2p; inhibits invasive growth during mating by phosphorylating Tec1p, promoting its degradation
	60.16	2e-123	---	---	---	---	Saccharomyces cerevisiae	SCER	PMID:18417610	S000003272	SCER_S000003272	Kss1	pheromon response	Mitogen-activated protein kinase (MAPK) involved in signal transduction pathways that control filamentous growth and pheromone response; the KSS1 gene is nonfunctional in S288C strains and functional in W303 strains
DCS_01887	23.82	9e-17	20.9366	22.5607	27.9415	24.9604	Schizosaccharomyces pombe	SPOM	PMID:21118960	SPBC1198_11c.1	SPOM_SPBC1198_11c.1	Reb1	starvation	RNA polymerase I transcription termination factor
DCS_01922	47.27	0	232.651	39.4688	22.3978	17.2025	Aspergillus fumigatus	AFUM	PMID:16040966	Afu3g12120	AFUM_Afu3g12120	PpoC	response to oxidative stress (GO:0006979 )	Fatty acid oxygenase
	45.92	0	---	---	---	---	Aspergillus fumigatus	AFUM	PMID:16040966	Afu4g00180	AFUM_Afu4g00180	PpoB	response to oxidative stress (GO:0006979 )	Fatty acid oxygenase
	44.17	0	---	---	---	---	Aspergillus fumigatus	AFUM	PMID:16040966	Afu4g10770	AFUM_Afu4g10770	PpoA	response to oxidative stress (GO:0006979 )	Fatty acid oxygenase
DCS_01937	24.93	4e-21	48.7447	30.6354	77.1865	24.6358	Schizosaccharomyces pombe	SPOM	PMID:20444689,20473289	SPAC688_14.1	SPOM_SPAC688_14.1	Set13	regulation of translation in response to stress (GO:0043555)	ribosome L32 lysine methyltransferase Set13
DCS_01938	59.82	0	59.1454	128.246	129.153	118.921	Neurospora crassa	NCRA	PMID:9738881	NCU08850	NCRA_NCU08850	Mus-18	DNA repair	mutagen sensitive-18
	55.43	3e-105	---	---	---	---	Schizosaccharomyces pombe	SPOM	PMID:8065916,10325412,10373519,10704216,10801329,16857169,20936170	SPBC19C7_09c.1	SPOM_SPBC19C7_09c.1	Uve1	mismatch repair (GO:0006298),mitochondrial DNA repair (GO:0043504),UV-damage excision repair (GO:0070914)	endonuclease
DCS_01939	51.45	0	47.3702	67.703	26.0422	10.0408	Candida albicans	CALB	PMID:19239621	orf19.5170	CALB_orf19.5170	ENA21	starvation; osmotic stress	Predicted ORF similar to S. cerevisiae sodium transporters Ena1p and Ena5p; Gcn4p-regulated; flucytosine, amphotericin B, or ketoconazole-induced; osmotic stress-induced; overlaps orf19.5170.1, which is annotated as a blocked reading frame
	65.21	0	---	---	---	---	Fusarium oxysporum	FOXG	PMID:14665459	FOXG_05702	FOXG_FOXG_05702	Ena1	starvation; osmotic stress	calcium-transporting ATPase 3
	66.11	0	---	---	---	---	Neurospora crassa	NCRA	PMID:10712689	NCU05046	NCRA_NCU05046	ENA-1	response to salt stress	Sodium P-type ATPase
	48.03	0	---	---	---	---	Saccharomyces cerevisiae	SCER	PMID:7664728,8612770,9383192,11457832,18073213,18395523,18757815	S000002447	SCER_S000002447	ENA1	cellular response to glucose starvation (GO:0042149),hyperosmotic response (GO:0006972),response to salt stress (GO:0009651)	P-type ATPase sodium pump, involved in Na+ and Li+ efflux to allow salt tolerance
DCS_01970	30.4	8e-20	471.343	132.164	147.242	56.7467	Saccharomyces cerevisiae	SCER	PMID:17287397,17897954,19049288	S000001222	SCER_S000001222	Oye2	oxidative stress	Conserved NADPH oxidoreductase containing flavin mononucleotide (FMN), homologous to Oye3p with different ligand binding and catalytic properties; may be involved in sterol metabolism, oxidative stress response, and programmed cell death
	30.17	2e-19	---	---	---	---	Saccharomyces cerevisiae	SCER	PMID:17408496,17897954,19049288	S000006092	SCER_S000006092	Oye3	oxidative stress	Conserved NADPH oxidoreductase containing flavin mononucleotide (FMN), homologous to Oye2p with different ligand binding and catalytic properties; has potential roles in oxidative stress response and programmed cell death
DCS_01982	37.62	3e-66	53.9268	48.1029	74.7661	141.248	Ustilago maydis	UMAY	PMID:22222500	UM10792	CCD28557	Samdc	response to stress	related to S-adenosylmethionine decarboxylase (spe-2)
DCS_01990	34.04	5e-30	138.421	74.9888	60.4803	83.1775	Saccharomyces cerevisiae	SCER	PMID:2249248	S000003818	SCER_S000003818	Cdc8p	DNA repair (GO:0006281)	Thymidylate and uridylate kinase, functions in de novo biosynthesis of pyrimidine deoxyribonucleotides; converts dTMP to dTDP and dUMP to dUTP; essential for mitotic and meiotic DNA replication; homologous to S. pombe Tmp1p
DCS_02000	58.29	0	44.7405	33.5027	34.8323	52.7515	Saccharomyces cerevisiae	SCER	PMID:15901835	S000000739	SCER_S000000739	VAC8	macroautophagy (GO:0016236)	Phosphorylated and palmitoylated vacuolar membrane protein
DCS_02012	29.27	4e-08	48.7297	10.7386	14.858	116.735	Schizosaccharomyces pombe	SPOM	PMID:20885790	SPCC23B6_05c.1	SPOM_SPCC23B6_05c.1	Ssb3	DNA repair	DNA replication factor A subunit
DCS_02014	54.4	2e-98	48.3248	63.2258	89.4397	83.4509	Saccharomyces cerevisiae	SCER	PMID:18474591	S000003083	SCER_S000003083	Snf4	starvation	Activating gamma subunit of the AMP-activated Snf1p kinase complex (contains Snf1p and a Sip1p/Sip2p/Gal83p family member); activates glucose-repressed genes, represses glucose-induced genes; role in sporulation, and peroxisome biogenesis
DCS_02027	31.31	7e-32	11.7893	14.0194	16.0833	21.5544	Schizosaccharomyces pombe	SPOM	PMID:17369611	SPBC342_06c.1	SPOM_SPBC342_06c.1	Rtt109	response to DNA damage stimulus (GO:0006974)
	22.92	8e-15	---	---	---	---	Saccharomyces cerevisiae	SCER	PMID:12482937,17046836,17978089,18036332,19620280	S000003925	SCER_S000003925	RTT109	double-strand break repair via nonhomologous end joining (GO:0006303),regulation of transcription from RNA polymerase II promoter in response to stress (GO:0043618),response to DNA damage stimulus (GO:0006974)	Histone acetyltransferase critical for cell survival in the presence of DNA damage during S phase; acetylates H3-K56 and H3-K9; involved in non-homologous end joining and in regulation of Ty1 transposition; interacts physically with Vps75p
DCS_02057	50.65	2e-68	4.44646	18.4644	133.611	18.9533	Saccharomyces cerevisiae	SCER	PMID:15950549	S000006371	SCER_S000006371	MET16	DNA repair	3'-phosphoadenylsulfate reductase, reduces 3'-phosphoadenylyl sulfate to adenosine-3',5'-bisphosphate and free sulfite using reduced thioredoxin as cosubstrate, involved in sulfate assimilation and methionine metabolism
DCS_02059	33.77	2e-22	193.725	78.3313	60.3208	65.4963	Aspergillus nidulans	ANID	PMID:17258477	ANID_08690	ANID_ANID_08690T0	AN8690	cellular response to osmotic stress (GO:0071470)	Protein expressed at increased levels during osmoadaptation; palA-dependent expression independent of pH
DCS_02066	51.21	8e-160	34.3489	13.4991	5.64897	13.2474	Aspergillus nidulans	ANID	PMID:9140969	ANID_01732	ANID_ANID_01732T0	PrnB	cellular response to amino acid starvation (GO:0034198)	Proline transporter; localized to plasma membrane, mislocalized in shrA null mutant; expression is regulated by carbon and nitrogen repression; negatively regulated by CreA
	46.69	1e-131	---	---	---	---	Saccharomyces cerevisiae	SCER	PMID:18351334	S000005875	SCER_S000005875	PUT4	sorbitol stress;ethanol stress	Proline permease, required for high-affinity transport of proline; also transports the toxic proline analog azetidine-2-carboxylate (AzC); PUT4 transcription is repressed in ammonia-grown cells
DCS_02071	43.43	6e-22	95.1084	164.529	129.954	86.081	Candida albicans	CALB	PMID:17339352,17715369,19395663,20679492	orf19.7611	CALB_orf19.7611	TRX1	cellular response to oxidative stress (GO:0034599)	Thioredoxin, involved in response to reactive oxygen species; biofilm, benomyl, flucytosine, peroxide, Hap43p induced; amphotericin B, caspofungin repressed; upregulated in the presence of human neutrophils; macrophage-downregulated gene
	46.15	2e-20	---	---	---	---	Saccharomyces cerevisiae	SCER	PMID:18391437,18439143,18836715	S000003441	SCER_S000003441	TRX2	oxidative stress	Cytoplasmic thioredoxin isoenzyme of the thioredoxin system which protects cells against oxidative and reductive stress, forms LMA1 complex with Pbi2p, acts as a cofactor for Tsa1p, required for ER-Golgi transport and vacuole inheritance
	42	4e-20	---	---	---	---	Schizosaccharomyces pombe	SPOM	PMID:12020831,17668038,18758731,18849471	SPBC12D12_07c.1	SPOM_SPBC12D12_07c.1	TRX2	cellular response to reactive oxygen species (GO:0034614)	mitochondrial thioredoxin Trx2
DCS_02076	42.33	7e-76	25.5936	71.919	86.997	85.6073	Schizosaccharomyces pombe	SPOM	PMID:19778961	SPBC1685_07c.1	SPOM_SPBC1685_07c.1	Avt5	cellular response to nitrogen starvation (GO:0006995)	vacuolar amino acid efflux transporter Avt5
DCS_02085	55.36	4e-81	43.5421	689.401	576.697	1227.04	Aspergillus fumigatus	AFUM	PMID:18227163	Afu5g08420	AFUM_Afu5g08420	Sho1	cellular response to oxidative stress (GO:0034599)	Putative transmembrane osmosensor with homology to S. cerevisiae Sho1p; required for normal hyphal growth, condial germination, actin distribution and the response to oxidative stress; not required for invasive pulmonary infection
	54.46	1e-74	---	---	---	---	Aspergillus nidulans	ANID	PMID:15882418	ANID_07698	ANID_ANID_07698T0	ShoA	osmosensory signaling pathway via Sho1 osmosensor (GO:0007232)	Putative transmembrane osmosensor, equivalent to S. cerevisiae Sho1p which activates MAP kinase-dependent high-osmolarity glycerol response pathway
	30.7	7e-37	---	---	---	---	Saccharomyces cerevisiae	SCER	PMID:7624781,12455951,17386265,17669696,19061190	S000000920	SCER_S000000920	Sho1	cellular response to heat (GO:0034605),osmosensory signaling pathway (GO:0007231)	Transmembrane osmosensor involved in activation of the Cdc42p- and MAP kinase-dependent filamentous growth pathway and the high-osmolarity glycerol response pathway; phosphorylated by Hog1p; interacts with Pbs2p, Msb2p, Hkr1p, and Ste11p
	30.29	7e-29	---	---	---	---	Ustilago maydis	UMAY	PMID:20587773	UM03156	UMAY_UM03156	Sho1	heat stress; osmotic stress	hypothetical protein
DCS_02085	36.6	2e-22	43.5421	689.401	576.697	1227.04	Candida albicans	CALB	PMID:16287872,17616630	orf19.4772	CALB_orf19.4772	Sho1	cellular response to oxidative stress (GO:0034599),osmosensory signaling pathway via Sho1 osmosensor (GO:0007232)	Predicted adaptor protein involved in activation of MAP kinase-dependent signaling pathways; links response to oxidative stress to morphogenesis and cell wall biosynthesis; caspofungin repressed
DCS_02104	46.46	1e-119	119.322	155.475	97.8355	227.184	Saccharomyces cerevisiae	SCER	PMID:10652251	S000002796	SCER_S000002796	Rvs167p	response to osmotic stress (GO:0006970)	Actin-associated protein, subunit of a complex (Rvs161p-Rvs167p) involved in regulation of actin cytoskeleton, endocytosis, and viability following starvation or osmotic stress; homolog of mammalian amphiphysin
	50.14	3e-98	---	---	---	---	Schizosaccharomyces pombe	SPOM	PMID:12569356,17611416	SPBC21D10_12.1	SPOM_SPBC21D10_12.1	Hob1	cellular response to stress (GO:0033554),response to DNA damage stimulus (GO:0006974)	BAR adaptor protein Hob1
DCS_02124	42.27	0	21.0605	38.4204	61.0466	85.4874	Saccharomyces cerevisiae	SCER	PMID:18089575,18445041	S000003175	SCER_S000003175	Spt16	heat stress	Subunit of the heterodimeric FACT complex (Spt16p-Pob3p), which associates with chromatin via interaction with Nhp6Ap and Nhp6Bp, and reorganizes nucleosomes to facilitate access to DNA by RNA and DNA polymerases
DCS_02132	38.89	8e-18	78.3044	67.4834	62.4394	58.5701	Saccharomyces cerevisiae	SCER	PMID:17174096,17785443,18445601,18560610,18604275	S000002412	SCER_S000002412	Maf1	starvation	Highly conserved negative regulator of RNA polymerase III; binds to the N-terminal domain of the Rpc160p subunit of Pol III to prevent closed-complex formation; localization and activity are regulated by phosphorylation, mediated by TORC1, protein kinase A, and Sch9p; localizes to cytoplasm during vegetative growth and translocates to the nucleus and nucleolus under stress conditions
DCS_00214	39.45	2e-71	5.9254	4.9833	10.7851	47.2413	Schizosaccharomyces pombe	SPOM	PMID:12531030,12807767	SPCC4G3_10c.1	SPOM_SPCC4G3_10c.1	Rhp4b	mismatch repair (GO:0006298),nucleotide-excision repair (GO:0006289)	DNA repair protein Rhp42
	23.09	6e-15	---	---	---	---	Saccharomyces cerevisiae	SCER	PMID:15916602	S000002722	SCER_S000002722	RAD34	nucleotide-excision repair (GO:0006289)	Protein involved in nucleotide excision repair (NER)
DCS_02142	83.28	2e-161	1485.94	842.866	420.768	3809.72	Fusarium oxysporum	FOXG	PMID:17964830	FOXG_10428	FOXG_FOXG_10428	Sti35	heat stress	STI35 protein
	69.75	1e-133	---	---	---	---	Aspergillus oryzae	AORY	PMID:10945258	AO090003000090	AORY_AO090003000090	ThiA	response to stress (GO:0006950)	Thiazole synthase
	77.47	3e-132	---	---	---	---	Neurospora crassa	NCRA	PMID:15544818	NCU06110	NCRA_NCU06110	CYPBP37	response to cold	Cytosolic stress protein
	61.38	3e-103	---	---	---	---	Saccharomyces cerevisiae	SCER	PMID:22449018	S000003376	P32318	THI4	oxidative stress	Thiazole synthase, catalyzes formation of a thiazole intermediate during thiamine biosynthesis; required for mitochondrial genome stability in response to DNA damaging agents
DCS_02150	46.91	3e-12	98.5825	69.6961	70.0815	177.601	Saccharomyces cerevisiae	SCER	PMID:8849885	S000003095	SCER_S000003095	SOH1	DNA repair (GO:0006281)	Subunit of the RNA polymerase II mediator complex
DCS_02169	35.81	1e-08	275.619	107.967	42.1723	42.8536	Aspergillus fumigatus	AFUM	22220813	Afu3g10960	XP_754523	midA	cellular response to heat (GO:0034605)	Predicted adhesin-like protein; localized to the cell surface; required for elevated temperature tolerance and resistance to Congo Red and calcofluor white
DCS_02180	47.2	2e-68	21.0482	74.1882	120.121	106.968	Saccharomyces cerevisiae	SCER	PMID:17965252	S000000870	SCER_S000000870	Not4	osmotic stress; oxidative stress	Subunit of the CCR4-NOT complex, which has roles in transcription regulation, mRNA degradation, and post-transcriptional modifications; with Ubc4p, ubiquitinates nascent polypeptide-associated complex subunits and histone demethyase Jhd2p
DCS_02184	36.44	3e-56	7.71964	5.38447	8.59646	2.86223	Saccharomyces cerevisiae	SCER	PMID:9705277,10660069,15150670	S000001415	SCER_S000001415	RRD1	DNA repair (GO:0006281),regulation of transcription from RNA polymerase II promoter in response to stress (GO:0043618),response to osmotic stress (GO:0006970)	Peptidyl-prolyl cis/trans-isomerase
DCS_02189	45.54	3e-38	1.68378	1.07893	0.854782	3.33293	Aspergillus fumigatus	AFUM	PMID:22970834	Afu4g10860	XP_751741	vosA	cellular response to hydrogen peroxide (GO:0070301)	Velvet family protein; role in negative regulation of conidium formation and conidial germination; required for trehalose biosynthesis and H2O2 stress tolerance
DCS_02229	45.21	4e-100	8.74968	48.9262	46.9076	56.3323	Schizosaccharomyces pombe	SPOM	PMID:9472077	SPBC1718_01.1	SPOM_SPBC1718_01.1	Pop1	cellular response to nitrogen starvation (GO:0006995)	cullin 1 adaptor protein Pop1
DCS_02243	33.37	0	0.466084	0.084658	0.0887507	0.148271	Aspergillus fumigatus	AFUM	PMID:9620950	Afu2g17600	AFUM_Afu2g17600	Alb1	response to oxidative stress (GO:0006979 )	Polyketide synthase
	26.02	3e-64	---	---	---	---	Saccharomyces cerevisiae	SCER	PMID:17697124,18055054,18268013	S000001803	SCER_S000001803	Mlp1	DNA repair	Myosin-like protein associated with the nuclear envelope, connects the nuclear pore complex with the nuclear interior; involved with Tel1p in telomere length control; involved with Pml1p and Pml39p in nuclear retention of unspliced mRNAs
DCS_02244	35.45	4e-08	12.034	13.076	13.6163	13.6693	Candida albicans	CALB	PMID:21841121,22164221,23584995	orf19.5843	CALB_orf19.5843	Crr1	response to osmotic stress (GO:0006970),response to oxidative stress (GO:0006979)	Response regulator of a two-component system involved in stress response; late-stage biofilm-induced ; Plc1p-regulated; greater mRNA abundance observed in a cyr1 homozygous null mutant than in wild type
DCS_02253	23.74	6e-15	11.42	44.1263	148.579	47.9985	Saccharomyces cerevisiae	SCER	PMID:17697124	S000001411	SCER_S000001411	Mlp2	DNA repair	Myosin-like protein associated with the nuclear envelope, connects the nuclear pore complex with the nuclear interior; involved in the Tel1p pathway that controls telomere length
DCS_02265	46.82	0	7.47146	14.4441	35.5993	15.0948	Aspergillus nidulans	ANID	PMID:17030995	ANID_07103	ANID_ANID_07103T0	CshA	DNA repair (GO:0006281 )	Excision repair protein ERCC-6
	45.99	0	---	---	---	---	Schizosaccharomyces pombe	SPOM	PMID:10480889,18794354	SPCP25A2_02c.1	SPOM_SPCP25A2_02c.1	Rhp26	transcription-coupled nucleotide-excision repair (GO:0006283)
	44.42	1e-179	---	---	---	---	Saccharomyces cerevisiae	SCER	PMID:7957102,17023424,17611170	S000003796	SCER_S000003796	Rad26	nucleotide-excision repair (GO:0006289),transcription-coupled nucleotide-excision repair (GO:0006283)	Protein involved in transcription-coupled nucleotide excision repair of UV-induced DNA lesions; recruitment to DNA lesions is dependent on an elongating RNA polymerase II; homolog of human CSB protein
DCS_02267	36.83	0	8.82621	12.029	22.2935	20.3878	Schizosaccharomyces pombe	SPOM	PMID:15121850	SPBC31F10_13c.1	SPOM_SPBC31F10_13c.1	Hip1	cellular response to nitrogen starvation (GO:0006995)	hira protein, histone chaperone Hip1
DCS_02267	29.49	4e-52	8.82621	12.029	22.2935	20.3878	Schizosaccharomyces pombe	SPOM	PMID:15121850	SPBC15D4_03.1	SPOM_SPBC15D4_03.1	Slm9	cellular response to nitrogen starvation (GO:0006995)	hira protein Slm9
DCS_02285	41.23	0	10.18	79.7136	174.139	55.2671	Candida glabrata	CGLA	PMID:21321146	CAGL0I04862g	CAGL_CAGL0I04862g	SNQ2	oxidative stress	Predicted plasma membrane ATP-binding cassette (ABC) transporter, putative transporter involved in multidrug resistance; involved in Pdr1p-mediated azole resistance
	41.32	0	---	---	---	---	Saccharomyces cerevisiae	SCER	PMID:11409174	S000002418	SCER_S000002418	Snq2p	response to singlet oxygen (GO:0000304)	ABC transporter protein involved in multidrug resistance and resistance to singlet oxygen species
	39.09	0	---	---	---	---	Saccharomyces cerevisiae	SCER	PMID:17509074,18030745,18240334,18621731,18800175	S000005979	SCER_S000005979	Pdr12	oxidative stress	Plasma membrane ATP-binding cassette (ABC) transporter, weak-acid-inducible multidrug transporter required for weak organic acid resistance; induced by sorbate and benzoate and regulated by War1p; mutants exhibit sorbate hypersensitivity
	44.34	0	---	---	---	---	Schizosaccharomyces pombe	SPOM	PMID:12529438,19672306	SPCC18B5_01c.1	SPOM_SPCC18B5_01c.1	Hba2	cellular response to stress (GO:0033554)	brefeldin A efflux transporter Bfr1
DCS_02292	48.71	2e-131	23.6084	32.0058	29.7739	35.8806	Aspergillus fumigatus	AFUM	PMID:16113265,17236162	Afu2g07680	AFUM_Afu2g07680	SidA	cellular response to iron ion starvation (GO:0010106)	L-ornithine N5-oxygenase; first committed step in siderophore biosynthesis; essential for virulence; induced by exposure to human airway epithelial cells; expression up-regulated by iron starvation; activated by L-arginine; SrbA-regulated
	49.49	4e-131	---	---	---	---	Aspergillus nidulans	ANID	PMID:12196195,12828635	ANID_05823	ANID_ANID_05823T0	SidA	cellular response to iron ion starvation (GO:0010106),cellular response to oxidative stress (GO:0034599)	L-ornithine N5-monooxygenase; involved in siderophore biosynthesis; null mutant inviable unless medium is supplemented with siderophores
	33.75	1e-58	---	---	---	---	Schizosaccharomyces pombe	SPOM	PMID:12529438	SPAC23G3_03.1	SPOM_SPAC23G3_03.1	Sib2	cellular response to stress (GO:0033554)	ornithine N5 monooxygenase
DCS_02295	25.93	0	2.78079	0.897627	0.233615	0.212585	Aspergillus fumigatus	AFUM	PMID:17236162	Afu1g17200	AFUM_Afu1g17200	SidC	cellular response to iron ion starvation (GO:0010106)	Putative non-ribosomal peptide synthetase (NRPS) involved in ferricrocin siderophore biosynthesis; expression is up-regulated by iron starvation and downregulated under iron-replete conditions
	25.9	0	---	---	---	---	Aspergillus nidulans	ANID	PMID:12196195,12828635	ANID_00607	ANID_ANID_00607T0	SidC	cellular response to iron ion starvation (GO:0010106),cellular response to oxidative stress (GO:0034599)	Non-ribosomal peptide synthetase; similar to ferrichrome peptide synthetases; involved in siderophore biosynthesis
DCS_02310	48.05	5e-33	20.4778	56.7835	64.7173	96.2206	Saccharomyces cerevisiae	SCER	PMID:20417603	S000005361	SCER_S000005361	PHO80	negative regulation of macroautophagy (GO:0016242)	Cyclin
DCS_02315	74.81	1e-116	27.8838	621.165	557.377	546.276	Fusarium graminearum	FGSG	PMID:22140571	FGSG_11955	FGSG_FGSG_11955	VEA	osmotic stress	hypothetical protein
DCS_02317	27.35	5e-31	14.5277	78.1982	90.3198	133.715	Saccharomyces cerevisiae	SCER	PMID:11855848	S000001503	SCER_S000001503	SPT23	cellular response to cold (GO:0070417)	ER membrane protein involved in regulation of OLE1 transcription
DCS_02326	50.78	5e-48	127.791	779.924	372.637	172.28	Aspergillus fumigatus	AFUM	PMID:19252123	Afu2g13060	AFUM_Afu2g13060	CbpA	calcium signaling	Putative calcineurin binding protein; calcipressin family member; reports differ with respect to calcium tolerance and resistance to menadione and hydrogen peroxide possibly due to mutant strain differences; calcium induced
	30.82	1e-05	---	---	---	---	Cryptococcus neoformans	CNEO	PMID:10899116	CNBG_1133	CNEO_CNBG_1133T0	CBP1	calcium signaling	calcineurin-binding protein
DCS_02338	71.05	0	1432.11	778.775	510.474	5561.32	Aspergillus nidulans	ANID	PMID:17258477	ANID_00554	ANID_ANID_00554T0	AldA	cellular response to osmotic stress (GO:0071470)	Aldehyde dehydrogenase; possible roles in beta-alanine, acetate, acetaldehyde and ethanol metabolism, methylglyoxal bypass, penicillin biosynthesis; menadione stress-decreased; carbon starvation autophagy-induced; hypoxia upregulated
	60.41	0	---	---	---	---	Schizosaccharomyces pombe	SPOM	PMID:12529438	SPAC9E9_09c.1	SPOM_SPAC9E9_09c.1	SPAC9E9.09c	cellular response to stress (GO:0033554)	aldehyde dehydrogenase
	53.46	4e-163	---	---	---	---	Saccharomyces cerevisiae	SCER	PMID:17953569,18362157	S000005901	SCER_S000005901	ALD4	oxidative stress	Mitochondrial aldehyde dehydrogenase, required for growth on ethanol and conversion of acetaldehyde to acetate; phosphorylated; activity is K+ dependent; utilizes NADP+ or NAD+ equally as coenzymes; expression is glucose repressed
	53.88	2e-161	---	---	---	---	Saccharomyces cerevisiae	SCER	PMID:17389648,17951522,17953569,17977804	S000000875	SCER_S000000875	P38	oxidative stress	stress response gene
	49.49	2e-142	---	---	---	---	Saccharomyces cerevisiae	SCER	PMID:15146068	S000005982	SCER_S000005982	ALD6	response to salt stress (GO:0009651)	Cytosolic aldehyde dehydrogenase
DCS_02344	79.88	0	119.412	107.013	107.116	120.51	Saccharomyces cerevisiae	SCER	PMID:18048916	S000000331	SCER_S000000331	Vma2	pH stress	Subunit B of the eight-subunit V1 peripheral membrane domain of the vacuolar H+-ATPase (V-ATPase), an electrogenic proton pump found throughout the endomembrane system; contains nucleotide binding sites; also detected in the cytoplasm
DCS_02383	49.66	3e-120	429.088	140.061	54.5944	367.703	Saccharomyces cerevisiae	SCER	PMID:12242280	S000003443	SCER_S000003443	ZPR1	cellular response to starvation (GO:0009267)	Essential protein with two zinc fingers
	47.2	4e-115	---	---	---	---	Schizosaccharomyces pombe	SPOM	PMID:16362914	SPAC15A10_04c.1	SPOM_SPAC15A10_04c.1	ZPR1	starvation	EF-1 alpha binding zinc finger protein
DCS_02390	36.85	6e-98	6.59338	19.6314	24.4985	17.7873	Aspergillus nidulans	ANID	PMID:20074381	ANID_08035	ANID_ANID_08035T0	Hsf1	oxidative stress; osmotic stress	Putative transcription factor; hsf1 mRNA expression increased in the presence of farnesol
DCS_02390	31.95	1e-28	6.59338	19.6314	24.4985	17.7873	Schizosaccharomyces pombe	SPOM	PMID:1986225,21072667	SPAC2E12_02.1	SPOM_SPAC2E12_02.1	Hsf1	cellular response to stress (GO:0033554)	transcription factor
DCS_02412	33.6	4e-57	12.5624	21.0821	17.56	29.4915	Saccharomyces cerevisiae	SCER	PMID:17172436	S000003146	SCER_S000003146	Mpt5	cell wall stress	Member of the Puf family of RNA-binding proteins; binds to mRNAs encoding chromatin modifiers and spindle pole body components; involved in longevity, maintenance of cell wall integrity, and sensitivity to and recovery from pheromone arrest
DCS_02415	35.05	1e-52	16.7089	14.9967	20.0973	29.8624	Schizosaccharomyces pombe	SPOM	PMID:10747044,11560889,12049653,15078982,16135800,17304215,17385316,19798055	SPAC20H4_07.1	SPOM_SPAC20H4_07.1	Rhp57	DNA recombinase assembly (GO:0000730),double-strand break repair via homologous recombination (GO:0000724)	RecA family ATPase
	33.45	1e-31	---	---	---	---	Saccharomyces cerevisiae	SCER	PMID:8849880,9679065,11459983,15568977,18039855	S000002411	SCER_S000002411	Rad57	DNA recombinase assembly (GO:0000730),double-strand break repair via single-strand annealing (GO:0045002),meiotic DNA recombinase assembly (GO:0000707)	Protein that stimulates strand exchange by stabilizing the binding of Rad51p to single-stranded DNA; involved in the recombinational repair of double-strand breaks in DNA during vegetative growth and meiosis; forms heterodimer with Rad55p
DCS_02417	85.69	0	4350.53	7833.75	2426.78	19952.4	Aspergillus nidulans	ANID	PMID:17258477	ANID_05129	ANID_ANID_05129T0	Hsp70	cellular response to osmotic stress (GO:0071470)	70 kilodalton heat shock protein; protein abundance decreased by menadione stress; physically associates with importin-alpha, KapA; palA-dependent expression independent of pH
	79.9	0	---	---	---	---	Candida albicans	CALB	PMID:7558317,7744244,11681208	orf19.1065	CALB_orf19.1065	SSA1	cellular response to heat (GO:0034605),induction by symbiont of host defense response (GO:0044416)	HSP70 family chaperone; found in cell wall fractions; antigenic; role in import of beta-defensin peptides; ATPase domain binds histatin 5; at surface of hyphae, not yeast-form cells; farnesol-downregulated in biofilm; caspofungin repressed
	80.43	0	---	---	---	---	Candida albicans	CALB	PMID:7558317,7744244,11681208,17715369	orf19.4980	CALB_orf19.4980	HSP70	cellular response to heat (GO:0034605),induction by symbiont of host defense response (GO:0044416)	Putative hsp70 chaperone; role in entry into host cells; heat-shock, amphotericin B, cadmium, ketoconazole-induced; farnesol-downregulated in biofilm; surface localized in yeast-form and hyphal cells; antigenic in host
	79.17	0	---	---	---	---	Cryptococcus neoformans	CNEO	PMID:14982637,15381117,15643075,17040492	CNBG_3287	CNEO_CNBG_3287T0	Ssa1	response to stress	laccase
	92.11	0	---	---	---	---	Neurospora crassa	NCRA	PMID:7798134	NCU09602	NCRA_NCU09602	HSP70	response to heat	Heat-shock protein
	81.05	0	---	---	---	---	Saccharomyces cerevisiae	SCER	PMID:3302682,18562668	S000000004	SCER_S000000004	Ssa1	response to stress (GO:0006950)	ATPase involved in protein folding and nuclear localization signal (NLS)-directed nuclear transport; member of heat shock protein 70 (HSP70) family; forms a chaperone complex with Ydj1p; localized to the nucleus, cytoplasm, and cell wall; 98% identical with Ssa2p, but subtle differences between the two proteins provide functional specificity with respect to propagation of yeast [URE3] prions and …
	77.1	0	---	---	---	---	Saccharomyces cerevisiae	SCER	PMID:3302682	S000000171	SCER_S000000171	SSA3	response to stress (GO:0006950)	ATPase involved in protein folding and the response to stress
	79.24	0	---	---	---	---	Saccharomyces cerevisiae	SCER	PMID:2121731	S000000905	SCER_S000000905	SSA4	response to stress (GO:0006950)	Heat shock protein that is highly induced upon stress
	80.89	0	---	---	---	---	Saccharomyces cerevisiae	SCER	PMID:3302682,18562668	S000003947	SCER_S000003947	Ssa2	response to stress (GO:0006950)	ATP binding protein involved in protein folding and vacuolar import of proteins; member of heat shock protein 70 (HSP70) family; associated with the chaperonin-containing T-complex; present in the cytoplasm, vacuolar membrane and cell wall; 98% identical with Ssa1p, but subtle differences between the two proteins provide functional specificity with respect to propagation of yeast [URE3] prions an…
	79.24	0	---	---	---	---	Schizosaccharomyces pombe	SPOM	PMID:12529438	SPAC13G7_02c.1	SPOM_SPAC13G7_02c.1	Ssa1	cellular response to stress (GO:0033554)	heat shock protein Ssa1
	80.07	0	---	---	---	---	Schizosaccharomyces pombe	SPOM	PMID:12529438	SPCC1739_13.1	SPOM_SPCC1739_13.1	Ssa2	cellular response to heat (GO:0034605)	heat shock protein Ssa2
	80.07	0	---	---	---	---	Cryptococcus neoformans	CNEO	PMID:17040492	CNBG_5018	XP_569509	Hsp70	heat stress	heat shock protein 70
DCS_02424	31.91	5e-85	100.966	197.149	226.722	303.3	Schizosaccharomyces pombe	SPOM	PMID:22910366	SPCC1183_11.1	CAA21091	MSY1	hypo-osmotic shock	MS calcium ion channel protein Msy1
	30.09	2e-76	---	---	---	---	Schizosaccharomyces pombe	SPOM	PMID:22910366	SPAC2C4_17c.1	O14050	MSY2	hypo-osmotic shock	MS ion channel protein 2 (predicted)
DCS_02459	68.11	0	35.1275	175.925	133.044	74.219	Fusarium graminearum	FGSG	PMID:21126599	FGSG_05038	FGSG_FGSG_05038	Pac1	pH stress, oxidative stress	stress response gene
DCS_02470	56.13	0	150.649	246.716	74.2391	53.3648	Neurospora crassa	NCRA	PMID:10712689	NCU08147	NCRA_NCU08147	PH-7	response to cation stress	P-type ATPase
DCS_02472	22.46	1e-24	37.8451	27.6648	29.4765	20.4142	Ustilago maydis	UMAY	PMID:24179126	UM03070	Q4P9Z3	CLP1	ER stress	related to Pre-mRNA cleavage complex II protein Clp1
DCS_02475	61.7	2e-10	968.663	398.01	196.868	359.236	Schizosaccharomyces pombe	SPOM	PMID:16603158	SPBC713_11c.1	SPOM_SPBC713_11c.1	Pmp3	cellular response to cation stress (GO:0071473)	plasma membrane proteolipid Pmp3
	39.71	2e-08	---	---	---	---	Schizosaccharomyces pombe	SPOM	PMID:16603158	SPCC1183_09c.1	SPOM_SPCC1183_09c.1	Pmp31	cellular response to heat (GO:0034605),cellular response to osmotic stress (GO:0071470)	plasma membrane proteolipid Pmp31
DCS_02485	21.99	4e-28	22.6755	18.4701	24.0905	19.955	Candida albicans	CALB	PMID:22952228	orf19.1944	EAK96692	GPR1	cellular response to heat (GO:0034605)	Plasma membrane G-protein-coupled receptor of the cAMP-PKA pathway; required for WT hyphal growth; reports differ on role in cAMP-mediated glucose signaling; Gpr1 C terminus binds Gpa2; regulates HWP1 and ECE1; flow model biofilm induced
DCS_02490	37.99	2e-48	112.7	47.4086	41.807	60.4585	Saccharomyces cerevisiae	SCER	PMID:16474175	S000003073	SCER_S000003073	ARC1	DNA repair	Protein that binds tRNA and methionyl- and glutamyl-tRNA synthetases (Mes1p and Gus1p), delivering tRNA to them, stimulating catalysis, and ensuring their localization to the cytoplasm; also binds quadruplex nucleic acids
DCS_02493	43.98	3e-77	542.556	70.8926	20.0737	75.3336	Saccharomyces cerevisiae	SCER	PMID:17497241,19007762	S000000250	SCER_S000000250	Zta1	cellular response to oxidative stress (GO:0034599)	NADPH-dependent quinone reductase, GFP-tagged protein localizes to the cytoplasm and nucleus; has similarity to E. coli quinone oxidoreductase and to human zeta-crystallin
DCS_02494	57.98	8e-117	189.552	156.182	96.3243	63.0597	Candida albicans	CALB	PMID:17178245	orf19.3672	CALB_orf19.3672	GAL10	cellular response to oxidative stress (GO:0034599)	UDP-glucose 4-epimerase, required for galactose utilization; mutant shows cell wall defects and increased filamentation; fluconazole- and ketoconazole-induced; stationary phase enriched protein; late-stage biofilm-induced gene
DCS_02494	55.65	4e-113	189.552	156.182	96.3243	63.0597	Schizosaccharomyces pombe	SPOM	PMID:12529438,14734564	SPBPB2B2_12c.1	SPOM_SPBPB2B2_12c.1	Gal10	cellular response to stress (GO:0033554)	UDP-glucose 4-epimerase
DCS_02497	52.86	1e-162	1.23485	2.28814	0.356291	0.530047	Aspergillus fumigatus	AFUM	PMID:19893627	Afu8g01230	AFUM_Afu8g01230	tmpL	oxidative stress	Putative transmembrane protein
DCS_00025	30.22	1e-44	78.2857	78.1829	73.5748	102.916	Saccharomyces cerevisiae	SCER	PMID:SGDREF:S000146947	S000003455	SCER_S000003455	HSV2	response to starvation (GO:0042594)	Phosphatidylinositol 3,5-bisphosphate-binding protein
	33.71	5e-38	---	---	---	---	Schizosaccharomyces pombe	SPOM	PMID:19778961	SPAC458_06.1	SPOM_SPAC458_06.1	SPAC458.06	cellular response to nitrogen starvation (GO:0006995),macroautophagy (GO:0016236)	WD repeat protein involved in autophagy Atg18c
DCS_02513	41.98	3e-97	39.3261	82.994	71.3459	77.0288	Candida albicans	CALB	PMID:19279142	orf19.2331	CALB_orf19.2331	Ada2	osmotic stress	Putative transcriptional coactivator; cell wall integrity role; required for wild-type transcriptional response to caspofungin; mutant is caspofungin hypersensitive; role in regulation with Cas5p; zinc finger DNA-binding motif
	46.18	9e-74	---	---	---	---	Schizosaccharomyces pombe	SPOM	PMID:18199689	SPCC24B10_08c.1	SPOM_SPCC24B10_08c.1	Ada2	cellular response to osmotic stress (GO:0071470)	SAGA complex subunit Ada2
DCS_02514	33.01	1e-07	57.04	33.01	30.7951	29.5004	Saccharomyces cerevisiae	SCER	PMID:14978214,18439143	S000006404	SCER_S000006404	ACR2	positive regulation of transcription from RNA polymerase II promoter in response to arsenic-containing substance (GO:0061395)	Arsenate reductase required for arsenate resistance; converts arsenate to arsenite which can then be exported from cells by Arr3p
DCS_02528	27.69	9e-120	8.19373	25.3296	53.8422	41.5868	Schizosaccharomyces pombe	SPOM	PMID:12000839	SPAC1D4_14.1	SPOM_SPAC1D4_14.1	Tho2	DNA repair	THO complex subunit
DCS_02528	25	5e-46	8.19373	25.3296	53.8422	41.5868	Saccharomyces cerevisiae	SCER	PMID:17537816	S000005083	SCER_S000005083	THO2	transcription-coupled nucleotide-excision repair (GO:0006283)	Subunit of the THO complex
DCS_02544	34.74	2e-07	67.9701	321.335	244.03	471.979	Saccharomyces cerevisiae	SCER	PMID:18408053	S000000941	SCER_S000000941	Rtr1	heat stress	CTD phosphatase; dephosphorylates S5-P in the C-terminal domain of Rpo21p; has a cysteine-rich motif required for function and conserved in eukaryotes; shuttles between the nucleus and cytoplasm
DCS_02553	31.05	7e-104	8.7977	20.9956	34.7689	42.0507	Schizosaccharomyces pombe	SPOM	PMID:12695334,15805471,18794354,21123655,21149262	SPAC3A11_08.1	SPOM_SPAC3A11_08.1	Cul4	response to DNA damage stimulus (GO:0006974),transcription-coupled nucleotide-excision repair (GO:0006283)	WD repeat-containing protein
DCS_02554	45.68	2e-151	8.24772	2.86181	7.83133	22.2647	Schizosaccharomyces pombe	SPOM	PMID:12409464,18725402,20097624	SPBC887_14c.1	SPOM_SPBC887_14c.1	Pfh1	DNA repair (GO:0006281),mitochondrial DNA repair (GO:0043504)	pif1 helicase homolog
	42.22	4e-106	---	---	---	---	Saccharomyces cerevisiae	SCER	PMID:17114288	S000001073	SCER_S000001073	Rrm3	DNA repair	DNA helicase involved in rDNA replication and Ty1 transposition; relieves replication fork pauses at telomeric regions; structurally and functionally related to Pif1p
DCS_02554	50.41	3e-91	8.24772	2.86181	7.83133	22.2647	Saccharomyces cerevisiae	SCER	PMID:16816432,17257907	S000004526	SCER_S000004526	Pif1	DNA repair	DNA helicase; exists in a nuclear form that acts as a catalytic inhibitor of telomerase; and as a mitochondrial form involved in repair and recombination of mitochondrial DNA; mutations affect zinc and iron homeostasis
DCS_02557	20.15	2e-27	10.822	6.35454	25.5965	12.1102	Saccharomyces cerevisiae	SCER	PMID:18258809	S000004571	SCER_S000004571	NUP188	mRNA export from nucleus in response to heat stress (GO:0031990)	Subunit of the nuclear pore complex (NPC)
DCS_02563	97.45	0	103.717	113.056	107.895	94.3071	Neurospora crassa	NCRA	PMID:9872952	NCU06493	NCRA_NCU06493	GNA-1	response to stress	G protein alpha subunit
DCS_02563	62.32	9e-135	103.717	113.056	107.895	94.3071	Cryptococcus neoformans	CNEO	PMID:16087747	CNBG_0380	CNEO_CNBG_0380T0	Gpa1	response to stress	guanine nucleotide-binding protein subunit alpha
DCS_02567	86.17	0	138.234	168.375	125.273	293.39	Aspergillus nidulans	ANID	PMID:17258477	ANID_07254	ANID_ANID_07254T0	AN7254	cellular response to osmotic stress (GO:0071470)	Protein with a conserved CDC48, cell division protein N-terminal domain and two ATPase domains of the AAA-superfamily; protein expressed at increased levels during osmoadaptation
	74.85	0	---	---	---	---	Saccharomyces cerevisiae	SCER	PMID:18174173,18284922,18702311,18812321,22718752	S000002284	SCER_S000002284	CDC48	cytoplasm-associated proteasomal ubiquitin-dependent protein catabolic process (GO:0071629),macroautophagy (GO:0016236),nucleus-associated proteasomal ubiquitin-dependent protein catabolic process (GO:0071630)	ATPase involved in ubiquitin-mediated protein degradation; Cdc48p-Npl4p-Ufd1p complex participates in ER-associated degradation (ERAD) while Cdc48p-Npl4p-Vms1p complex participates in mitochondria-associated degradation (MAD); along with Npl4-Ufd1 complex, important for maintaining the cell wall integrity during heat stress to allow G1 progression; controls the proteasome-mediated degradation of …
	77.15	0	---	---	---	---	Schizosaccharomyces pombe	SPOM	PMID:14993272	SPAC1565_08.1	SPOM_SPAC1565_08.1	Cdc48	cellular response to stress (GO:0033554)	AAA family ATPase Cdc48
DCS_02567	26.98	1e-15	138.234	168.375	125.273	293.39	Saccharomyces cerevisiae	SCER	PMID:17174924	S000000390	SCER_S000000390	Pch2	DNA repair	Nucleolar component of the pachytene checkpoint, which prevents chromosome segregation when recombination and chromosome synapsis are defective; also represses meiotic interhomolog recombination in the rDNA
DCS_02569	47.07	2e-163	9.38342	38.5697	58.2629	24.4522	Schizosaccharomyces pombe	SPOM	PMID:20221439	SPCC737_09c.1	SPOM_SPCC737_09c.1	HMT1	oxidative stress	ATP-binding cassette-type vacuolar membrane transporter
DCS_02570	51.49	7e-88	6.07969	18.3984	23.6649	19.8702	Schizosaccharomyces pombe	SPOM	PMID:18441123	SPBC3E7_15c.1	SPOM_SPBC3E7_15c.1	Lac1	cellular response to heat (GO:0034605)	sphingosine N-acyltransferase Lac1
DCS_02577	50.48	0	34.6884	51.3649	71.7122	96.9675	Aspergillus oryzae	AORY	PMID:23136971	AO090023000647	XP_001821170	atg1	autophagic vacuole assembly (GO:0000045)	Protein serine/threonine kinase; predicted role in mitochondrion degradation, piecemeal microautophagy of nucleus, protein phosphorylation; Atg1p signaling complex component; required for conidiation
	34.3	4e-126	---	---	---	---	Saccharomyces cerevisiae	SCER	PMID:9224897,17700056,17928127,22778255	S000003148	SCER_S000003148	Atg1	autophagic vacuole assembly (GO:0000045)	Protein ser/thr kinase required for vesicle formation in autophagy and the cytoplasm-to-vacuole targeting (Cvt) pathway; structurally required for phagophore assembly site formation; during autophagy forms a complex with Atg13p and Atg17p
DCS_02577	51.15	3e-99	34.6884	51.3649	71.7122	96.9675	Schizosaccharomyces pombe	SPOM	PMID:17295836,19778961	SPCC63_08c.1	SPOM_SPCC63_08c.1	Atg1	cellular response to nitrogen starvation (GO:0006995),macroautophagy (GO:0016236)	autophagy and CVT pathway serine/threonine protein kinase Atg1
DCS_02589	33.72	6e-47	15.4595	23.7293	24.3875	45.5153	Schizosaccharomyces pombe	SPOM	PMID:9092625,11600706	SPAC4C5_04.1	SPOM_SPAC4C5_04.1	Rad31	response to DNA damage stimulus (GO:0006974)	SUMO E1-like activator enzyme
DCS_02596	48.78	4e-28	106.737	117.612	88.6594	81.1055	Saccharomyces cerevisiae	SCER	PMID:15950549,18308733	S000003821	SCER_S000003821	Cbf1	metal stress	Dual function helix-loop-helix protein; binds the motif CACRTG present at several sites including MET gene promoters and centromere DNA element I (CDEI); affects nucleosome positioning at this motif; associates with other transcription factors such as Met4p and Isw1p to mediate transcriptional activation or repression; associates with kinetochore proteins and required for efficient chromosome seg…
DCS_02600	49.32	0	65.0836	107.895	133.588	153.827	Candida albicans	CALB	PMID:19395663	orf19.6478	CALB_orf19.6478	YCF1	response to drugs	Putative glutathione S-conjugate transporter; MRP/CFTR-subfamily, ABC transporter family; human neutrophil-induced; oxidative stress-induced via Cap1p; possible association with multidrug resistance; possibly an essential gene (UAU1 method)
	48.41	0	---	---	---	---	Saccharomyces cerevisiae	SCER	PMID:22449970	S000002542	P39109	YCF1	oxidative stress	Vacuolar glutathione S-conjugate transporter of the ATP-binding cassette family, has a role in detoxifying metals such as cadmium, mercury, and arsenite; also transports unconjugated bilirubin; similar to human cystic fibrosis protein CFTR
DCS_02601	28.78	2e-25	45.4886	9.76933	8.64212	5.61113	Aspergillus fumigatus	AFUM	PMID:24038704	Afu3g03390	XP_748659	sidJ	iron starvation	Predicted siderophore biosynthesis lipase/esterase involved in siderophore hydrolysis
DCS_02608	30.77	1e-110	6.96738	3.30425	3.30623	5.76094	Schizosaccharomyces pombe	SPOM	PMID:14765111,15367656,16263721,17151242,18045993,19273851,19516334,23349636	SPBC216_06c.1	SPOM_SPBC216_06c.1	Swi1	DNA repair,replication fork processing (GO:0031297)	replication fork protection complex subunit
	26.44	7e-74	---	---	---	---	Saccharomyces cerevisiae	SCER	PMID:16219777	S000005217	SCER_S000005217	TOF1	DNA repair (GO:0006281)	Subunit of a replication-pausing checkpoint complex
DCS_02615	22.17	7e-10	27.9719	105.07	100.725	106.018	Candida albicans	CALB	PMID:17905926,22073120	orf19.3188	CALB_orf19.3188	Tac1	cellular response to oxidative stress (GO:0034599)	Transcriptional activator of drug-responsive genes including CDR1 and CDR2; has Zn(2)-Cys(6) binuclear cluster; binds DRE element; gene in zinc cluster region near MTL locus; resequencing indicates that TAC1 spans orf19.3188 and orf19.3189
DCS_02615	22.75	2e-10	27.9719	105.07	100.725	106.018	Saccharomyces cerevisiae	SCER	PMID:9559673	S000005449	SCER_S000005449	HAL9	response to salt stress (GO:0009651)	Putative transcription factor containing a zinc finger
DCS_02618	58.08	0	11.5501	3.14423	3.0544	2.22631	Aspergillus fumigatus	AFUM	PMID:22649543	Afu3g10690	XP_754550	pmcB	sensitive to calcium and resistant to manganese and cyclosporin	Putative calcium-translocating P-type ATPase involved in depleting the cytosol of calcium ions; calcium induced
	55.47	0	---	---	---	---	Aspergillus nidulans	ANID	PMID:23665873	ANID_04920	EAA60998	pmcB	calcium homeostasis	Putative calcium-transporting mitochondrial ATPase involved in calcium homeostasis
DCS_00262	93.05	0	39.5335	81.5846	81.8161	111.227	Aspergillus nidulans	ANID	PMID:21091509,23209763	ANID_00106	ANID_ANID_00106T0	PkcA	oxidative stress,heat stress	Protein kinase C; essential gene; required for wild-type level of growth, cell wall integrity and penicillin biosynthesis
	75.22	4e-163	---	---	---	---	Schizosaccharomyces pombe	SPOM	PMID:18255266	SPBC12D12_04c.1	SPOM_SPBC12D12_04c.1	Pck2	oxidative stress	protein kinase C (PKC)-like
	68.35	2e-153	---	---	---	---	Cryptococcus neoformans	CNEO	PMID:18689526,21487010	CNBG_3366	CNEO_CNBG_3366T0	Pkc1	oxidative stress	AGC-group protein kinase
	66.77	1e-141	---	---	---	---	Candida albicans	CALB	PMID:16079350,20865172	orf19.5901	CALB_orf19.5901	Pkc1	cellular response to cold (GO:0070417),cellular response to stress (GO:0033554)	Protein kinase C; functional homolog of S. cerevisiae Pkc1p; mutant has abnormal yeast-form cell morphology and increased cell lysis; activated by phosphatidylserine; target of antifungal, cercosporamide; R400P mutant is activated
	60.27	1e-134	---	---	---	---	Saccharomyces cerevisiae	SCER	PMID:15637049,18055054	S000000201	SCER_S000000201	Pkc1	oxidative stress	Protein serine/threonine kinase essential for cell wall remodeling during growth; localized to sites of polarized growth and the mother-daughter bud neck; homolog of the alpha, beta, and gamma isoforms of mammalian protein kinase C (PKC)
DCS_02619	77.39	0	54.7575	142.043	160.503	287.812	Schizosaccharomyces pombe	SPOM	PMID:9832516	SPCC1795_11.1	SPOM_SPCC1795_11.1	Sum3	cellular response to osmotic stress (GO:0071470)	ATP-dependent RNA helicase Sum3
DCS_02620	53.22	1e-52	382.547	94.7361	47.1673	37.3787	Saccharomyces cerevisiae	SCER	PMID:18832351	S000000814	SCER_S000000814	PRE1	metal stress;heat stress;oxidative stress	Beta 4 subunit of the 20S proteasome; localizes to the nucleus throughout the cell cycle
DCS_02625	33.66	3e-69	66.1644	28.1941	11.8898	20.1066	Candida albicans	CALB	PMID:23075292	orf19.2146	XP_712421	HAT2	cellular response to reactive oxygen species (GO:0034614), cellular response to DNA damage stimulus (GO:0006974)	Putative Hat1-Hat2 histone acetyltransferase complex subunit; role in DNA damage repair and morphogenesis; mutations cause constitutive pseudohyphal growth, caspofungin sensitivity; rat catheter and Spider biofilm repressed
	29.38	2e-43	---	---	---	---	Saccharomyces cerevisiae	SCER	PMID:18621925	S000000399	SCER_S000000399	Msi1	osmotic stress	Subunit of chromatin assembly factor I (CAF-1); chromatin assembly by CAF-1 is important for multiple processes including silencing at telomeres, mating type loci, and rDNA; maintenance of kinetochore structure; deactivation of the DNA damage checkpoint after DNA repair; and chromatin dynamics during transcription; Msi1p localizes to both nucleus and cytoplasm and has an independent role as a neg…
DCS_02638	36.73	0	7.05464	50.4942	127.466	75.6325	Saccharomyces cerevisiae	SCER	PMID:16135807,18616809	S000001141	SCER_S000001141	Tra1	DNA repair (GO:0006281)	Subunit of SAGA and NuA4 histone acetyltransferase complexes; interacts with acidic activators (e.g., Gal4p) which leads to transcription activation; similar to human TRRAP, which is a cofactor for c-Myc mediated oncogenic transformation
DCS_02653	77.82	0	132.083	122.938	77.4034	67.0008	Aspergillus oryzae	AORY	PMID:12007818	AO090102000349	AORY_AO090102000349	VmaA	response to cation stress (GO:0043157)	Catalytic subunit of the vacuolar H+-ATPase
DCS_02653	68.54	1e-146	132.083	122.938	77.4034	67.0008	Saccharomyces cerevisiae	SCER	PMID:18048916	S000002344	SCER_S000002344	Vma1	pH stress	Subunit A of the eight-subunit V1 peripheral membrane domain of the vacuolar H+-ATPase; protein precursor undergoes self-catalyzed splicing to yield the extein Tfp1p and the intein Vde (PI-SceI), which is a site-specific endonuclease
DCS_02659	43.14	0	102.716	468.19	488.705	90.8115	Candida albicans	CALB	PMID:18515753	orf19.3959	CALB_orf19.3959	SSD1	evasion or tolerance of host immune response (GO:0020012)	Protein with role in resistance to host antimicrobial peptides; virulence role in murine infection; functional homolog of S. cerevisiae Ssd1p, which suppresses various mutant phenotypes; constitutively expressed and not cell-cycle regulated
	40.19	0	---	---	---	---	Saccharomyces cerevisiae	SCER	PMID:17390123,18936161	S000002701	SCER_S000002701	SSD1	cell wall stress	Translational repressor with a role in polar growth and wall integrity; regulated by Cbk1p phosphorylation to effect bud-specific translational control and localization of specific mRNAs; interacts with TOR pathway components; contains a functional N-terminal nuclear localization sequence and nucleocytoplasmic shuttling appears to be critical to Ssd1p function
DCS_02660	27.87	8e-15	4.28425	2.8062	2.58394	1.21427	Schizosaccharomyces pombe	SPOM	PMID:7565608	SPAC343_12.1	SPOM_SPAC343_12.1	Rds1	cellular response to stress (GO:0033554)	conserved fungal protein
DCS_02661	23.96	5e-15	29.4548	85.1312	101.912	22.237	Saccharomyces cerevisiae	SCER	PMID:18617998	S000005029	SCER_S000005029	MKT1	response to DNA damage stimulus (GO:0006974)	Protein that forms a complex with Pbp1p
DCS_02667	63.83	0	127.761	34.8342	21.4952	28.9501	Neurospora crassa	NCRA	PMID:16990038	NCU03779	NCRA_NCU03779	Dak-1	response to heat	dihydroxyacetone kinase-1
	42.12	4e-100	---	---	---	---	Saccharomyces cerevisiae	SCER	PMID:12401799	S000001841	SCER_S000001841	DAK2	response to stress (GO:0006950)	Dihydroxyacetone kinase
	40.69	3e-96	---	---	---	---	Saccharomyces cerevisiae	SCER	PMID:12401799	S000004535	SCER_S000004535	DAK1	response to stress (GO:0006950)	Dihydroxyacetone kinase
DCS_02669	42.33	1e-76	96.0091	47.6831	82.0568	259.368	Schizosaccharomyces pombe	SPOM	PMID:23695164	SPBC2D10_09.1	O74802	SNR1	stress-activated MAPK cascade (GO:0051403)	3-hydroxyisobutyryl-CoA hydrolase snr1
DCS_02678	57.69	2e-10	80.4346	6560.27	5448.97	1634.73	Saccharomyces cerevisiae	SCER	PMID:17187885	S000000952	SCER_S000000952	SPI1	heat stress	GPI-anchored cell wall protein involved in weak acid resistance; basal expression requires Msn2p/Msn4p; expression is induced under conditions of stress and during the diauxic shift; similar to Sed1p
DCS_02689	57.83	0	11.8644	9.48684	13.0703	5.65485	Saccharomyces cerevisiae	SCER	PMID:20516198	S000004264	SCER_S000004264	MCM5	double-strand break repair via break-induced replication (GO:0000727)	Component of the hexameric MCM complex
DCS_02693	42.11	5e-107	0.590296	0.512818	0.827006	1.27781	Aspergillus nidulans	ANID	PMID:17030995	ANID_10448	ANID_ANID_10448T0	TprA	DNA repair (GO:0006281 )	Peptidase like protein
DCS_00027	30.87	2e-30	80.1418	265.946	184.585	329.027	Saccharomyces cerevisiae	SCER	PMID:21673967	S000005249	SCER_S000005249	BXI1	endoplasmic reticulum unfolded protein response (GO:0030968)	Protein involved in apoptosis
DCS_02701	82.52	0	59.3145	115.332	113.821	140.175	Aspergillus oryzae	AORY	PMID:12709783	AO090020000552	AORY_AO090020000552	CnaA	response to heat (GO:0009408)	Calcineurin A
	54.71	0	---	---	---	---	Candida albicans	CALB	PMID:12753189,12933882,16790813	orf19.6033	CALB_orf19.6033	CMP1	cellular response to cation stress (GO:0071473)	Catalytic subunit of calcineurin (Ca[2+]-calmodulin-regulated S/T protein phosphatase); required for wild-type virulence, resistance to high pH, Na(+), Li(+), Mn(2+), and fluconazole tolerance; micafungin is fungicidal to null mutant
	52.6	0	---	---	---	---	Candida glabrata	CGLA	PMID:22690377	CAGL0L11110g	XP_449251	CNA1	cellular heat acclimation (GO:0070370)	Catalytic subunit of calcineurin, calcium/calmodulin-dependent Ser/Thr-specific protein phosphatase; regulates stress-responding transcription factor Crz1p; involved in thermotolerance, response to ER stress, cell wall integrity, virulence
DCS_02722	73.64	5e-160	43.4326	30.2616	38.0142	19.2663	Neurospora crassa	NCRA	PMID:20378991	NCU03815	NCRA_NCU03815	Nap-1	oxidative stress	large neutral amino acids transporter small subunit 2
DCS_02730	43.07	4e-105	102.49	380.921	223.222	183.306	Saccharomyces cerevisiae	SCER	PMID:18716881	S000001586	SCER_S000001586	Lap4	metal stress	Vacuolar aminopeptidase yscI; zinc metalloproteinase that belongs to the peptidase family M18; often used as a marker protein in studies of autophagy and cytosol to vacuole targeting (CVT) pathway
DCS_02734	27.1	1e-08	8.03004	6.63316	10.196	9.71572	Saccharomyces cerevisiae	SCER	PMID:21081499	S000004195	SCER_S000004195	HMX1	response to oxidative stress (GO:0006979)	ER localized heme oxygenase
DCS_02735	26.54	2e-28	5.98597	2.57778	0.933357	1.19644	Schizosaccharomyces pombe	SPOM	PMID:16252005,17052979,21123655	SPAC17H9_19c.1	SPOM_SPAC17H9_19c.1	Cdt2	DNA damage checkpoint (GO:0000077),response to DNA damage stimulus (GO:0006974)	WD repeat protein
DCS_02742	68.48	4e-69	827.478	86.0057	55.3507	152.082	Aspergillus nidulans	ANID	PMID:19965775	ANID_02846	ANID_ANID_02846T0	GpxA	cellular response to oxidative stress (GO:0034599)	Putative glutathione peroxidase with a predicted role in glutathione biosynthesis
	59.39	1e-52	---	---	---	---	Saccharomyces cerevisiae	SCER	PMID:11445588,17469077,17707771,17720812,17854848,18178164,18206664,18309271,18756095,18795957	S000001476	SCER_S000001476	GPX3	cellular response to oxidative stress (GO:0034599)	Thiol peroxidase that functions as a hydroperoxide receptor to sense intracellular hydroperoxide levels and transduce a redox signal to the Yap1p transcription factor
	61.39	6e-52	---	---	---	---	Schizosaccharomyces pombe	SPOM	PMID:10455235,18162174	SPBC32F12_03c.1	SPOM_SPBC32F12_03c.1	Gpx1	cellular response to heat (GO:0034605),cellular response to hydrogen peroxide (GO:0070301),cellular response to osmotic stress (GO:0071470),cellular response to oxidative stress (GO:0034599),removal of superoxide radicals (GO:0019430)	glutathione peroxidase Gpx1
	58.54	1e-51	---	---	---	---	Saccharomyces cerevisiae	SCER	PMID:11445588	S000000448	SCER_S000000448	GPX2	cellular response to oxidative stress (GO:0034599)	Phospholipid hydroperoxide glutathione peroxidase
	50	4e-40	---	---	---	---	Saccharomyces cerevisiae	SCER	PMID:11445588	S000001509	SCER_S000001509	GPX1	cellular response to oxidative stress (GO:0034599)	Phospholipid hydroperoxide glutathione peroxidase
	47.65	7e-39	---	---	---	---	Candida albicans	CALB	PMID:23706023	orf19.4436	XP_713880	GPX3	cellular response to oxidative stress (GO:0034599), positive regulation of transcription from RNA polymerase II promoter in response to hydrogen peroxide (GO:0061407)	Putative glutathione peroxidase involved in Cap1p-dependent oxidative stress response, required for Cap1p oxidation in response to H2O2; planktonic growth-induced
DCS_02748	46.96	2e-81	4.32721	5.88995	5.93487	12.9892	Aspergillus nidulans	ANID	PMID:17258477	ANID_01503	ANID_ANID_01503T0	AN1503	cellular response to osmotic stress (GO:0071470)	Protein expressed at increased levels during osmoadaptation; contains dihydrodipicolinate synthase family DHDPS-like conserved domain
DCS_02752	44.07	1e-71	175.037	82.0971	34.408	123.753	Schizosaccharomyces pombe	SPOM	PMID:12529438	SPCC830_07c.1	SPOM_SPCC830_07c.1	Psi1	cellular response to heat (GO:0034605)	DNAJ domain protein, involved in translation initiation Psi1
	40.89	8e-61	---	---	---	---	Saccharomyces cerevisiae	SCER	PMID:23791384	S000004952	P25294	SIS1	nucleus-associated proteasomal ubiquitin-dependent protein catabolic process (GO:0071630)	Type II HSP40 co-chaperone that interacts with the HSP70 protein Ssa1p; not functionally redundant with Ydj1p due to due to substrate specificity; shares similarity with bacterial DnaJ proteins
DCS_02754	48.85	7e-36	73.6517	57.7225	47.9286	63.0078	Saccharomyces cerevisiae	SCER	PMID:17329932	S000002461	SCER_S000002461	Cdc34	metal stress	Ubiquitin-conjugating enzyme (E2) and catalytic subunit of SCF ubiquitin-protein ligase complex (together with Skp1p, Rbx1p, Cdc53p, and an F-box protein) that regulates cell cycle progression by targeting key substrates for degradation
DCS_02755	42.55	0	16.8066	13.8458	20.6809	13.7505	Aspergillus fumigatus	AFUM	PMID:18249572	Afu5g06750	AFUM_Afu5g06750	CpcC	cellular response to amino acid starvation (GO:0034198)	Putative protein kinase for translation initiation factor eIF2; S. cerevisiae ortholog GCN2 has role in cellular amino acid biosynthetic process, regulation of translational initiation, DNA damage checkpoint, protein phosphorylation
	30.21	0	---	---	---	---	Saccharomyces cerevisiae	SCER	PMID:17890903,17986863,18417611,18812164,21919885	S000002691	SCER_S000002691	Gcn2	DNA damage checkpoint (GO:0000077),acid stress	Protein kinase, phosphorylates the alpha-subunit of translation initiation factor eIF2 (Sui2p) in response to starvation; activated by uncharged tRNAs and the Gcn1p-Gcn20p complex; contributes to DNA damage checkpoint control
	28.41	4e-161	---	---	---	---	Schizosaccharomyces pombe	SPOM	PMID:16278445,17986863,18502752,19880757,20875427,24280780	SPBC36B7_09.1	SPOM_SPBC36B7_09.1	SPBC36B7.09	negative regulation of translational initiation in response to starvation (GO:0071263),regulation of translational initiation in response to osmotic stress (GO:0043561),amino acid starvation, UV irradiation and oxidative stress; nutrient stress	eIF2 alpha kinase Gcn2
DCS_02755	32.64	2e-19	16.8066	13.8458	20.6809	13.7505	Schizosaccharomyces pombe	SPOM	PMID:12242291,16278445,23687372	SPAC20G4_03c.1	SPOM_SPAC20G4_03c.1	Hri1	cellular response to stress (GO:0033554),negative regulation of translational initiation in response to osmotic stress (GO:0032063),starvation	eIF2 alpha kinase Hri1
DCS_02761	60.28	4e-71	225.306	104.829	64.7775	216.069	Candida albicans	CALB	PMID:19364843	orf19.2245	CALB_orf19.2245	YPT72	osmotic stress;heat stress;oxidative stress	Vacuolar Rab small monomeric GTPase involved in vacuolar biogenesis; involved in filamentous growth and virulence
DCS_02768	44.04	1e-142	56.1806	52.0026	31.496	39.4245	Schizosaccharomyces pombe	SPOM	PMID:19778961	SPAC3H1_09c.1	SPOM_SPAC3H1_09c.1	Avt3	cellular response to nitrogen starvation (GO:0006995)	vacuolar amino acid efflux transporter Avt3
DCS_02772	41.87	4e-73	22.772	20.8807	25.9318	16.3728	Aspergillus nidulans	ANID	PMID:14998526	ANID_06616	ANID_ANID_06616T0	NuvG	DNA repair (GO:0006281)	Cell cycle checkpoint protein
	31.78	1e-47	---	---	---	---	Schizosaccharomyces pombe	SPOM	PMID:8019001,8846774,9524127,9872989,9878245,10871397,11077446,11340080,12032307,12196391,12930957,14624239,14643429,15279787,15533944,15876866,16731526,16814252,16879101,17426133,20505337,21110984	SPAC20G4_04c.1	SPOM_SPAC20G4_04c.1	Hus1	intra-S DNA damage checkpoint (GO:0031573),mitotic cell cycle G2/M transition DNA damage checkpoint (GO:0007095)	checkpoint clamp complex protein
DCS_02774	61	0	14.7005	23.2395	34.2972	29.8373	Aspergillus nidulans	ANID	PMID:9218790	ANID_06523	ANID_ANID_06523T0	SepA	cellular response to heat (GO:0034605)	Formin; FH1/2 domain protein; colocalizes with TeaA at cell apex, localization is actin-dependent; required for the formation of actin rings at sites of septation; mutant spores exhibit a random pattern of germ tube emergence
	26.09	1e-40	---	---	---	---	Schizosaccharomyces pombe	SPOM	PMID:12529438	SPAC20G4_02c.1	SPOM_SPAC20G4_02c.1	Fus1	cellular response to stress (GO:0033554)	formin Fus1
DCS_02803	36.85	2e-116	21.4446	1.75492	1.58674	0.679989	Aspergillus fumigatus	AFUM	PMID:17236162	Afu3g03440	AFUM_Afu3g03440	MirD	cellular response to iron ion starvation (GO:0010106)	Putative siderophore transporter; expression upregulated under low iron conditions; SrbA-regulated during hypoxia
DCS_02811	74.3	3e-74	73.6406	47.5035	47.819	27.054	Aspergillus nidulans	ANID	PMID:12462996	ANID_08258	ANID_ANID_08258T0	UvsJ	DNA repair (GO:0006281 )	Ubiquitin-conjugating enzyme
DCS_02814	62.75	1e-55	3579.6	998.759	748.951	809.38	Saccharomyces cerevisiae	SCER	PMID:18983998	S000001550	SCER_S000001550	YNK1	response to DNA damage stimulus (GO:0006974)	Nucleoside diphosphate kinase
	77.46	2e-27	---	---	---	---	Neurospora crassa	NCRA	PMID:17895581	NCU04202	NCRA_NCU04202	Ndk-2	response to oxidative stress	nucleoside diphosphate kinase-1
DCS_02821	26.56	2e-21	19.4214	22.9509	30.1093	18.3098	Schizosaccharomyces pombe	SPOM	PMID:18489912,18502752,23700240	SPBC106_11c.1	SPOM_SPBC106_11c.1	Plg7	cellular response to oxidative stress (GO:0034599)	phospholipase A2, PAF family homolog
DCS_02824	39.29	4e-18	96.8499	18.9451	52.2256	30.6189	Saccharomyces cerevisiae	SCER	PMID:15611164	S000006160	SCER_S000006160	YAR1	cellular response to oxidative stress (GO:0034599),response to osmotic stress (GO:0006970)	Cytoplasmic ankyrin-repeat containing protein of unknown function
DCS_02825	39.09	5e-32	2.17075	0.743023	1.65612	1.44056	Schizosaccharomyces pombe	SPOM	PMID:18449558,18505873,19023408,19752195,19799187,19911044	SPAC17A5_11.1	SPOM_SPAC17A5_11.1	Spo11	DNA repair	endonuclease
DCS_02825	28.33	1e-11	2.17075	0.743023	1.65612	1.44056	Saccharomyces cerevisiae	SCER	PMID:17174924,17674145,17762870,18007598,18076285,18081428	S000001014	SCER_S000001014	Spo11	DNA repair	Meiosis-specific protein that initiates meiotic recombination by catalyzing the formation of double-strand breaks in DNA via a transesterification reaction; required for homologous chromosome pairing and synaptonemal complex formation
DCS_02834	40.11	3e-106	97.6277	204.705	323.715	363.921	Schizosaccharomyces pombe	SPOM	PMID:22682253	SPAC167_01.1	CAA22846	IRE1	endoplasmic reticulum unfolded protein response (GO:0030968)	serine/threonine protein kinase, sensor for unfolded proteins in the ER Ire1
	46.15	1e-101	---	---	---	---	Cryptococcus neoformans	CNEO	PMID:21852949	CNBG_0073	CNEO_CNBG_0073T0	Ire1	UPR	other/IRE protein kinase
	41.62	2e-97	---	---	---	---	Saccharomyces cerevisiae	SCER	PMID:8358794,8513503,17452628,18191217,18191223,18421459,19079236,19079237	S000001121	SCER_S000001121	Ire1	endoplasmic reticulum unfolded protein response (GO:0030968)	Serine-threonine kinase and endoribonuclease; transmembrane protein that mediates the unfolded protein response (UPR) by regulating Hac1p synthesis through HAC1 mRNA splicing; Kar2p binds inactive Ire1p and releases from it upon ER stress
	38.08	2e-94	---	---	---	---	Candida glabrata	CGLA	PMID:23382685	CAGL0F03245g	XP_446111	IRE1	response to endoplasmic reticulum stress (GO:0034976)	Putative protein kinase and endonuclease required for response to ER stress independently of Hac1p; involved in nonspecific degradation of ER-localized mRNAs but not in unfolded protein response via activation of Hac1p
DCS_02842	28.09	2e-129	6.5579	42.0287	60.964	45.0731	Schizosaccharomyces pombe	SPOM	PMID:15082762	SPAC343_11c.1	SPOM_SPAC343_11c.1	Msc1	response to DNA damage stimulus (GO:0006974)	multi-copy suppressor of Chk1
DCS_02843	30.17	9e-28	25.6054	22.0093	36.6287	28.1341	Saccharomyces cerevisiae	SCER	PMID:16325482,17636031	S000000432	SCER_S000000432	Slx1	DNA repair	Subunit of a complex, with Slx4p, that hydrolyzes 5' branches from duplex DNA in response to stalled or converging replication forks; function overlaps with that of Sgs1p-Top3p
	31.27	2e-26	---	---	---	---	Schizosaccharomyces pombe	SPOM	PMID:16467377	SPAP27G11_15.1	SPOM_SPAP27G11_15.1	Slx1	double-strand break repair via homologous recombination (GO:0000724),replication fork processing at rDNA locus (GO:0034065)	structure-specific endonuclease catalytic subunit
DCS_02852	36.46	5e-36	58.3741	35.0409	20.6383	23.1241	Schizosaccharomyces pombe	SPOM	PMID:12529438	SPAC343_09.1	SPOM_SPAC343_09.1	Ubx3	cellular response to stress (GO:0033554)	UBX domain protein Ubx3, Cdc48 cofactor
	28.93	9e-28	---	---	---	---	Saccharomyces cerevisiae	SCER	PMID:20855502	S000000154	SCER_S000000154	SHP1	autophagic vacuole assembly (GO:0000045)	UBX domain protein that regulates protein phosphatase 1 Glc7p
DCS_02868	62.95	1e-155	55.8237	259.869	270.461	148.931	Saccharomyces cerevisiae	SCER	PMID:17408496	S000004294	SCER_S000004294	MET17	oxidative stress	Methionine and cysteine synthase (O-acetyl homoserine-O-acetyl serine sulfhydrylase), required for sulfur amino acid synthesis
DCS_02873	53.81	0	81.9112	260.067	233.229	134.578	Cryptococcus neoformans	CNEO	PMID:19633715	CNBG_5604	CNEO_CNBG_5604T0	Pmt1	UPR	dolichyl-phosphate-mannose-protein mannosyltransferase
	49.33	0	---	---	---	---	Saccharomyces cerevisiae	SCER	PMID:21147851,23704572,22960126	S000000021	SCER_S000000021	PMT2	ER-associated misfolded protein catabolic process (GO:0071712),regulation of endoplasmic reticulum unfolded protein response (GO:1900101); oxidative stress	Protein O-mannosyltransferase
DCS_02888	41.1	9e-10	6.80547	2.82737	3.56688	2.79545	Schizosaccharomyces pombe	SPOM	PMID:10879493	SPAC1805_07c.1	SPOM_SPAC1805_07c.1	Dad2	cellular response to osmotic stress (GO:0071470)	DASH complex subunit Dad2
DCS_02891	36.7	0	12.1613	24.6745	54.6803	43.3696	Saccharomyces cerevisiae	SCER	PMID:18755838	S000005933	SCER_S000005933	RRP12	starvation; osmotic stress; oxidative stress	Protein required for export of the ribosomal subunits; associates with the RNA components of the pre-ribosomes; has a role in nuclear import in association with Pse1p; contains HEAT-repeats
	34.31	0	2.2722	3.71775	11.7052	7.23612	Aspergillus nidulans	ANID	PMID:16415361,17880424,24192833	ANID_00038	ANID_ANID_00038T0	AtmA	response to DNA damage stimulus (GO:0006974),starvation	Putative 1-phosphatidylinositol-3-kinase with a predicted role in phospholipid metabolism; involved in DNA damage response; mutants display defects in cell polarity and in microtubule organization at the hyphal tip
DCS_02912	34.78	8e-120	4.85908	7.65618	10.5451	25.7128	Schizosaccharomyces pombe	SPOM	PMID:15329725	SPCC5E4_04.1	SPOM_SPCC5E4_04.1	Cut1	double-strand break repair (GO:0006302)	separase/separin
DCS_02916	70	4e-67	118.517	96.2757	69.9541	110.154	Candida albicans	CALB	PMID:19364843	orf19.589	CALB_orf19.589	VPS21	osmotic stress;heat stress;oxidative stress	Late endosomal Rab small monomeric GTPase involved in transport of endocytosed proteins to the vacuole; involved in filamentous growth and virulence
DCS_02923	46.91	3e-84	14.5065	33.8164	35.1331	44.2562	Schizosaccharomyces pombe	SPOM	PMID:7622618	SPAC17C9_01c.1	SPOM_SPAC17C9_01c.1	Nuc2	mitotic G1 cell cycle arrest in response to nitrogen starvation (GO:0071851)	anaphase-promoting complex subunit Apc3
DCS_02937	51.04	0	20.6764	32.6573	38.014	67.8811	Aspergillus nidulans	ANID	PMID:12622813	ANID_02269	ANID_ANID_02269T0	SteC	cellular response to oxidative stress (GO:0034599)	Protein with similarity to Saccharomyces cerevisiae Ste11p mitogen-activated protein kinase kinase (MAPKK)
	32.56	2e-99	---	---	---	---	Saccharomyces cerevisiae	SCER	PMID:9180081,12455951,17875425	S000004354	SCER_S000004354	STE11	cellular response to heat (GO:0034605),MAPK cascade involved in osmosensory signaling pathway (GO:0000161),osmosensory signaling pathway via Sho1 osmosensor (GO:0007232)	Signal transducing MEK kinase involved in pheromone response and pseudohyphal/invasive growth pathways where it phosphorylates Ste7p, and the high osmolarity response pathway, via phosphorylation of Pbs2p; regulated by Ste20p and Ste50p
	36.78	4e-96	---	---	---	---	Schizosaccharomyces pombe	SPOM	PMID:8816472	SPBC1D7_05.1	SPOM_SPBC1D7_05.1	Byr2	induction of conjugation upon nitrogen starvation (GO:0031142)	MAP kinase kinase kinase Byr2
	34.12	3e-93	---	---	---	---	Candida glabrata	CGLA	PMID:16110782	CAGL0B02739g	CGLA_CAGL0B02739g	STE11	cellular hyperosmotic response (GO:0071474)	Mitogen activated protein kinase involved in control of hypertonic stress response, filamentous growth, and virulence
DCS_02940	51.39	0	1802.62	1685.64	359.669	3319.74	Cryptococcus neoformans	CNEO	PMID:14742210	CNBG_0274	CNEO_CNBG_0274T0	HSP104	heat stress	heat shock protein
	51.41	0	---	---	---	---	Saccharomyces cerevisiae	SCER	PMID:2188365,9797333,17512408,17701283,17908928,19008106,23746301	S000003949	SCER_S000003949	HSP104	cellular heat acclimation (GO:0070370),inheritance of oxidatively modified proteins involved in replicative cell aging (GO:0001319),trehalose metabolism in response to heat stress (GO:0070414),oxidative stress	Heat shock protein that cooperates with Ydj1p (Hsp40) and Ssa1p (Hsp70) to refold and reactivate previously denatured, aggregated proteins; responsive to stresses including: heat, ethanol, and sodium arsenite; involved in [PSI+] propagation
	63.82	0	---	---	---	---	Schizosaccharomyces pombe	SPOM	PMID:19759825	SPBC16D10_08c.1	SPOM_SPBC16D10_08c.1	Hsp104	heat stress	heat shock protein
	51.72	1e-140	---	---	---	---	Candida albicans	CALB	PMID:21209325,22635920	orf19.6387	XP_716227	HSP104	cellular response to heat (GO:0034605),cellular heat acclimation (GO:0070370)	Heat-shock protein; functional homolog of S. cerevisiae Hsp104p; chaperone and prion propagation activity in S. cerevisiae; guanidine-insensitive; heat shock/stress induced; downregulated in farnesol-treated biofilm; sumoylation target
DCS_02944	34.1	5e-53	70.2586	723.467	467.702	518.046	Candida albicans	CALB	PMID:11506465,20713630	orf19.5714	CALB_orf19.5714	SAP1	induction by symbiont of defense-related host calcium ion flux (GO:0052391),induction by symbiont of host defense response (GO:0044416),induction by symbiont of host immune response (GO:0052559)	Secreted aspartyl proteinase; acts in utilization of protein as nitrogen source; assessment of virulence role complicated by URA3 effects; regulated by growth phase, alpha-pheromone; produced by opaque cells
	34.78	1e-51	---	---	---	---	Candida albicans	CALB	PMID:11506465,20713630	orf19.5542	CALB_orf19.5542	SAP6	induction by symbiont of defense-related host calcium ion flux (GO:0052391),induction by symbiont of host defense response (GO:0044416)	Secreted aspartyl protease; expressed during hyphal growth, oral carriage, infection; sap4 sap5 sap6 triple mutant is defective in protein utilization as N source; assessment of virulence role complicated by URA3 effects; N-glycosylated
	33.08	3e-50	---	---	---	---	Candida albicans	CALB	PMID:20713630	orf19.6001	CALB_orf19.6001	SAP3	induction by symbiont of defense-related host calcium ion flux (GO:0052391)	Secreted aspartyl proteinase, acts in utilization of protein as nitrogen source; assessment of virulence role complicated by URA3 effects; regulated by growth phase; produced by opaque phase cells; alpha-pheromone repressed
	35.68	6e-50	---	---	---	---	Candida albicans	CALB	PMID:9234804,20713630	orf19.3708	CALB_orf19.3708	SAP2	induction by symbiont of defense-related host calcium ion flux (GO:0052391),induction by symbiont of host defense response (GO:0044416)	Major secreted aspartyl proteinase, involved in utilization of protein as nitrogen source; assessment of virulence role complicated by URA3 effects; immunoprotective; regulated by growth, albumin, drugs, white cell-type; biofilm-induced
	33.93	3e-49	---	---	---	---	Candida albicans	CALB	PMID:9632257,19019164	orf19.5716	CALB_orf19.5716	SAP4	evasion or tolerance by symbiont of host-produced reactive oxygen species (GO:0052059),evasion or tolerance of host immune response (GO:0020012)	Secreted aspartyl proteinase; sap4 sap5 sap6 triple mutant is defective in protein utilization for nitrogen; assessment of virulence role complicated by URA3 effects; expressed during mucosal and systemic infections; N-glycosylated
DCS_02958	35.42	6e-71	10.5531	23.0312	30.5539	25.7676	Neurospora crassa	NCRA	PMID:9738881,17983847,2525670	NCU09644	NCRA_NCU09644	Uvs-3	DNA repair	ultraviolet sensitive-3
	27.13	2e-29	---	---	---	---	Aspergillus nidulans	ANID	PMID:3523224,10564263	ANID_05165	ANID_ANID_05165T0	UvsD	DNA repair (GO:0006281),G2/M transition DNA damage checkpoint (GO:0031572),response to DNA damage stimulus (GO:0006974)	Protein involved in G2/M transition DNA damage checkpoint
DCS_00296	23.27	3e-10	11.0867	21.9281	25.272	15.8526	Saccharomyces cerevisiae	SCER	PMID:20516198	S000003608	SCER_S000003608	PSF2	double-strand break repair via break-induced replication (GO:0000727)	Subunit of the GINS complex
DCS_02961	45.71	1e-109	73.7635	281.677	110.22	85.3137	Cryptococcus neoformans	CNEO	PMID:16835458	CNBG_4706	CNEO_CNBG_4706T0	UGD1	osmotic stress	UDP-glucose dehydrogenase
DCS_02966	57.77	9e-165	9.34389	6.26039	9.86941	14.6893	Candida albicans	CALB	PMID:19395663	orf19.34	CALB_orf19.34	GIT1	DNA repair	Glycerophosphoinositol permease, involved in utilization of glycerophosphoinositol as a phosphate source; fungal-specific (no human or murine homolog); transcription negatively regulated by Rim101p; virulence-group-correlated expression;
DCS_02969	25.7	2e-29	68.4831	25.8619	19.9644	27.4351	Schizosaccharomyces pombe	SPOM	PMID:11854407,12695334	SPBC215_03c.1	SPOM_SPBC215_03c.1	Csn1	response to DNA damage stimulus (GO:0006974)	COP9/signalosome complex subunit
DCS_02985	49.39	3e-64	34.6028	66.4614	28.6705	25.9156	Saccharomyces cerevisiae	SCER	PMID:18202552	S000001157	SCER_S000001157	Chf1	DNA repair	Protein involved in ubiquitin ligation; plays a role in regulating spindle position and orientation; functionally redundant with Dma2p; orthologous to human RNF8 protein, also has sequence similarity to human Chfr
	42.52	3e-54	---	---	---	---	Schizosaccharomyces pombe	SPOM	PMID:18597043	SPAC17G8_10c.1	SPOM_SPAC17G8_10c.1	Dma1	DNA repair	mitotic spindle checkpoint protein
DCS_02985	51.05	5e-62	34.6028	66.4614	28.6705	25.9156	Saccharomyces cerevisiae	SCER	PMID:18202552	S000005060	SCER_S000005060	Chf2	DNA repair	Protein involved in ubiquitination; plays a role in regulating spindle position and orientation; functionally redundant with Dma1p; orthologous to human RNF8 protein, also has sequence similarity to human Chfr
DCS_02988	33.46	4e-38	50.9962	81.0479	92.6566	120.882	Saccharomyces cerevisiae	SCER	PMID:17243194,17267293,21460225	S000002848	SCER_S000002848	Dot1	DNA damage checkpoint (GO:0000077),global genome nucleotide-excision repair (GO:0070911),nucleotide-excision repair (GO:0006289),postreplication repair (GO:0006301),recombinational repair (GO:0000725)	Nucleosomal histone H3-Lys79 methylase; methylation is required for telomeric silencing, meiotic checkpoint control, and DNA damage response
DCS_00030	34.08	3e-62	48.2193	95.3475	92.0006	80.2854	Saccharomyces cerevisiae	SCER	PMID:17965252	S000003006	SCER_S000003006	OCH1	osmotic stress; oxidative stress	Mannosyltransferase of the cis-Golgi apparatus, initiates the polymannose outer chain elongation of N-linked oligosaccharides of glycoproteins
DCS_02999	69.66	0	366.35	125.256	77.849	111.623	Saccharomyces cerevisiae	SCER	PMID:17346711	S000004048	SCER_S000004048	Shm2	osmotic stress	Cytosolic serine hydroxymethyltransferase, converts serine to glycine plus 5,10 methylenetetrahydrofolate; major isoform involved in generating precursors for purine, pyrimidine, amino acid, and lipid biosynthesis
DCS_03006	35.41	1e-36	500.246	180.792	114.14	189.132	Candida albicans	CALB	PMID:20337724	orf19.6947	CALB_orf19.6947	Gtt11	oxidative stress	Glutathione S-transferase, localized to ER; induced in exponentially growing cells, under oxidative stress; induced by nitric oxide
	29.48	1e-26	---	---	---	---	Saccharomyces cerevisiae	SCER	PMID:17157989,19017464,19140447	S000001477	SCER_S000001477	Orp1	oxidative stress	Thiol peroxidase that functions as a hydroperoxide receptor to sense intracellular hydroperoxide levels and transduce a redox signal to the Yap1p transcription factor
	30.3	1e-18	---	---	---	---	Schizosaccharomyces pombe	SPOM	PMID:11997110	SPAC688_04c.1	SPOM_SPAC688_04c.1	Gst3	cellular response to oxidative stress (GO:0034599),removal of superoxide radicals (GO:0019430)	glutathione S-transferase Gst3
DCS_03010	60	1e-56	3135.45	945.365	704.311	463.602	Saccharomyces cerevisiae	SCER	PMID:16806052	S000001539	SCER_S000001539	TMA19	cellular response to oxidative stress (GO:0034599)	Protein that associates with ribosomes
	43.65	1e-34	---	---	---	---	Aspergillus nidulans	ANID	PMID:17258477	ANID_00641	ANID_ANID_00641T0	AN0641	cellular response to osmotic stress (GO:0071470)	Protein expressed at increased levels during osmoadaptation; contains a TCTP (translationally controlled tumor protein) domain
DCS_03014	41	2e-90	38.9596	177.047	88.6987	187.214	Schizosaccharomyces pombe	SPOM	PMID:19778961	SPAC23C4_16c.1	SPOM_SPAC23C4_16c.1	Atg15	cellular response to nitrogen starvation (GO:0006995),macroautophagy (GO:0016236)	autophagy associated lipase Atg15
DCS_00302	37.31	0	26.8725	43.392	67.7491	74.2655	Aspergillus nidulans	ANID	PMID:18060432	ANID_00596	ANID_ANID_00596T0	DdbA	response to DNA damage stimulus (GO:0006974)	Putative DNA damage binding protein involved in the DNA damage response; homolog of human DDB1
DCS_00302	23.31	2e-78	26.8725	43.392	67.7491	74.2655	Schizosaccharomyces pombe	SPOM	PMID:12181326,15805471,17039252,18794354,21123655,21149262	SPAC17H9_10c.1	SPOM_SPAC17H9_10c.1	Ddb1	regulation of DNA repair (GO:0006282),response to DNA damage stimulus (GO:0006974),transcription-coupled nucleotide-excision repair (GO:0006283)	damaged DNA binding protein
DCS_03028	30.02	3e-55	31.2315	46.6719	79.9447	55.0598	Schizosaccharomyces pombe	SPOM	PMID:17209013	SPAC1687_05.1	SPOM_SPAC1687_05.1	Pli1	DNA repair	SUMO E3 ligase
	27.79	8e-44	---	---	---	---	Saccharomyces cerevisiae	SCER	PMID:17234788,17603101	S000002817	SCER_S000002817	siz1	DNA repair	SUMO/Smt3 ligase that promotes the attachment of sumo (Smt3p; small ubiquitin-related modifier) to proteins; binds Ubc9p and may bind septins; specifically required for sumoylation of septins in vivo; localized to the septin ring
	29.8	2e-39	---	---	---	---	Saccharomyces cerevisiae	SCER	PMID:17603101	S000005682	SCER_S000005682	Siz2	DNA repair	SUMO E3 ligase, catalyzes the covalent attachment of SUMO (Smt3p) to proteins; primary E3 ligase for Sir4p; sumoylates Yku70p/Yku80p and Sir4p in vivo to promote chromatin anchoring; promotes telomere anchoring to the nuclear envelope; involved in maintenance of proper telomere length
DCS_03030	42.15	1e-64	1204.95	485.619	276.396	654.481	Saccharomyces cerevisiae	SCER	PMID:18362157	S000005486	SCER_S000005486	MDH2	starvation	Cytoplasmic malate dehydrogenase, one of three isozymes that catalyze interconversion of malate and oxaloacetate; involved in the glyoxylate cycle and gluconeogenesis during growth on two-carbon compounds; interacts with Pck1p and Fbp1
DCS_03033	47.02	4e-69	49.1254	40.323	69.9934	58.3533	Cryptococcus neoformans	CNEO	PMID:21569340	CNBG_1396	CNEO_CNBG_1396T0	ERG3	oxidative stress	C-5 sterol desaturase
DCS_03036	67.27	1e-21	47.5923	15.8769	22.8158	15.5566	Saccharomyces cerevisiae	SCER	PMID:22822056	S000005493	Q08273	HRT1 (RBX1)	ER stress	RING finger containing subunit of Skp1-Cullin-F-box ubiquitin protein ligases (SCF); required for Gic2p, Far1p, Sic1p and Cln2p degradation; may tether Cdc34p (a ubiquitin conjugating enzyme or E2) and Cdc53p (a cullin) subunits of SCF
DCS_03046	68.32	0	113.791	118.968	94.5103	101.842	Neurospora crassa	NCRA	PMID:9680957	NCU06205	NCRA_NCU06205	RCO-1	response to heat	Regulation of conidiation protein
	51.87	3e-117	---	---	---	---	Schizosaccharomyces pombe	SPOM	PMID:15632072,20544037	SPAC18B11_10.1	SPOM_SPAC18B11_10.1	Tup11	cellular response to stress (GO:0033554)	transcriptional corepressor
	36.46	1e-111	---	---	---	---	Saccharomyces cerevisiae	SCER	PMID:18007656,18201562	S000000680	SCER_S000000680	Tup1	osmotic stress	General repressor of transcription, forms complex with Cyc8p, involved in the establishment of repressive chromatin structure through interactions with histones H3 and H4, appears to enhance expression of some genes
	57.01	1e-107	---	---	---	---	Schizosaccharomyces pombe	SPOM	PMID:14762213,15632072,20200159,20544037	SPAC630_14c.1	SPOM_SPAC630_14c.1	Tup12	cellular response to cation stress (GO:0071473),chromatin remodeling in response to cation stress (GO:0043156)	transcriptional corepressor
DCS_03053	25.78	2e-117	14.2434	32.1687	51.0362	45.7978	Saccharomyces cerevisiae	SCER	PMID:20444982	S000000748	SCER_S000000748	GEA2	macroautophagy (GO:0016236)	Guanine nucleotide exchange factor for ADP ribosylation factors (ARFs)
DCS_03053	26.86	3e-102	14.2434	32.1687	51.0362	45.7978	Saccharomyces cerevisiae	SCER	PMID:20444982	S000003792	SCER_S000003792	GEA1	macroautophagy (GO:0016236)	Guanine nucleotide exchange factor for ADP ribosylation factors (ARFs)
DCS_03066	27.81	6e-57	2.85677	5.99906	12.5034	17.4833	Saccharomyces cerevisiae	SCER	PMID:18205808,18268013,18638364,18971375	S000004172	SCER_S000004172	Swi6	UFP-specific transcription factor mRNA processing involved in endoplasmic reticulum unfolded protein response (GO:0030969)	Transcription cofactor; forms complexes with Swi4p and Mbp1p to regulate transcription at the G1/S transition; involved in meiotic gene expression; also binds Stb1p to regulate transcription at START; cell wall stress induces phosphorylation by Mpk1p, which regulates Swi6p localization; required for the unfolded protein response, independently of its known transcriptional coactivators
DCS_03089	21.69	2e-13	42.373	74.9331	51.8775	159.881	Schizosaccharomyces pombe	SPOM	PMID:23397571	SPAPB1A11_04c.1	Q9HDX1	MCA1	copper starvation	transcription factor, zf-fungal binuclear cluster type Mca1 (predicted)
DCS_03094	49.49	5e-138	79.3368	23.6024	3.22486	23.096	Saccharomyces cerevisiae	SCER	PMID:10407263	S000004780	SCER_S000004780	Ald2p	response to osmotic stress (GO:0006970)	Cytoplasmic aldehyde dehydrogenase
	48.47	2e-134	---	---	---	---	Saccharomyces cerevisiae	SCER	PMID:17221190,17953569	S000004779	SCER_S000004779	ALD3	osmotic stress	Cytoplasmic aldehyde dehydrogenase, involved in beta-alanine synthesis; uses NAD+ as the preferred coenzyme; very similar to Ald2p; expression is induced by stress and repressed by glucose
DCS_03101	42.6	3e-124	20.3238	3.38469	2.70728	5.5298	Candida albicans	CALB	PMID:17531123	orf19.4679	CALB_orf19.4679	AGP2	osmotic stress	Amino acid permease; hyphal downregulated; regulated upon white-opaque switching; induced in core caspofungin response, during cell wall regeneration, or by flucytosine; fungal-specific; regulated by Sef1p-, Sfu1p-, and Hap43p
DCS_03103	40.07	5e-117	46.0112	87.5944	94.0224	138.278	Saccharomyces cerevisiae	SCER	PMID:18323404	S000005613	SCER_S000005613	Yvc1	osmotic stress	Vacuolar cation channel, mediates release of Ca(2+) from the vacuole in response to hyperosmotic shock
DCS_03110	43.3	9e-52	6.4179	3.71019	4.37649	3.93057	Saccharomyces cerevisiae	SCER	PMID:18357467	S000004276	SCER_S000004276	CTS1	oxidative stress	Endochitinase, required for cell separation after mitosis; transcriptional activation during the G1 phase of the cell cycle is mediated by transcription factor Ace2p
DCS_03115	39.01	0	21.2785	23.196	35.1024	20.7847	Saccharomyces cerevisiae	SCER	PMID:20444982	S000002577	SCER_S000002577	SEC7	autophagic vacuole assembly (GO:0000045)	Guanine nucleotide exchange factor (GEF) for ADP ribosylation factors
DCS_03120	68.94	0	21.4798	11.1907	6.88969	19.1214	Fusarium oxysporum	FOXG	PMID:15470098	FOXG_10443	FOXG_FOXG_10443	Chs2	cell wall stress	chitin synthase 2
DCS_03123	73.76	7e-85	334.461	216.112	175.044	189.556	Schizosaccharomyces pombe	SPOM	PMID:9748434,21035342	SPAC4C5_02c.1	SPOM_SPAC4C5_02c.1	Ryh1	cellular response to osmotic stress (GO:0071470)	GTPase
DCS_03131	53.17	0	14.7176	10.692	17.3796	47.9906	Saccharomyces cerevisiae	SCER	PMID:20516198	S000003169	SCER_S000003169	MCM6	double-strand break repair via break-induced replication (GO:0000727)	Protein involved in DNA replication
DCS_03132	48.44	4e-132	38.2086	125.019	164.634	303.575	Schizosaccharomyces pombe	SPOM	PMID:18505873,20299455	SPAC637_12c.1	SPOM_SPAC637_12c.1	Mst1	double-strand break repair (GO:0006302)	KAT5 family histone acetyltransferase
	47.37	3e-130	---	---	---	---	Saccharomyces cerevisiae	SCER	PMID:12353039,16135807,18245364,22539722	S000005770	SCER_S000005770	Esa1	DNA repair (GO:0006281),positive regulation of macroautophagy (GO:0016239)	Catalytic subunit of the histone acetyltransferase complex (NuA4) that acetylates four conserved internal lysines of histone H4 N-terminal tail; required for cell cycle progression and transcriptional silencing at the rDNA locus
	44.72	1e-128	---	---	---	---	Candida albicans	CALB	PMID:23355007	orf19.5416	XP_717788	ESA1	cellular response to stress (GO:0033554)	Subunit of the NuA4 histone acetyltransferase complex; member of MYST family; Spider biofilm induced
	35.45	7e-38	---	---	---	---	Saccharomyces cerevisiae	SCER	PMID:17694079	S000004734	SCER_S000004734	SAS2	DNA repair	Histone acetyltransferase (HAT) catalytic subunit of the SAS complex (Sas2p-Sas4p-Sas5p), which acetylates free histones and nucleosomes and regulates transcriptional silencing; member of the MYSTacetyltransferase family
DCS_03138	45.25	3e-82	30.8364	21.0881	34.493	65.4654	Neurospora crassa	NCRA	PMID:3158811,17703305,2525670	NCU05210	NCRA_NCU05210	Uvs-2	DNA repair	ultraviolet sensitive-2
	46.35	9e-81	---	---	---	---	Aspergillus nidulans	ANID	PMID:3523224,8543032	ANID_07309	ANID_ANID_07309T0	UvsH	DNA repair (GO:0006281)	Protein involved in DNA repair; mutants are sensitive to UV and show increased frequency of asexual recombination; transcript upregulated in response to camptothecin
	29.04	6e-39	---	---	---	---	Schizosaccharomyces pombe	SPOM	PMID:8524274,10747036,11408570,11523791,15601840,15601841,17277362,20452294	SPBC1734_06.1	SPOM_SPBC1734_06.1	Rhp18	DNA damage checkpoint (GO:0000077),postreplication repair (GO:0006301)	Rad18 homolog
	26.94	8e-33	---	---	---	---	Saccharomyces cerevisiae	SCER	PMID:9409821,9576943,10924462,11973297,15687278,16931176,16949354,17242200,17785441,17923688,17947417,18157158	S000000662	SCER_S000000662	Rad18	error-free postreplication DNA repair (GO:0042275),error-free translesion synthesis (GO:0070987),error-prone translesion synthesis (GO:0042276)	E3 ubiqutin ligase, forms heterodimer with Rad6p to monoubiquitinate PCNA-K164; heterodimer binds single-stranded DNA and has single-stranded DNA dependent ATPase activity; required for postreplication repair
DCS_03143	29.22	1e-174	6.28445	6.53528	10.518	12.0132	Cryptococcus neoformans	CNEO	PMID:20097740	CNBG_1748	CNEO_CNBG_1748T0	Ras	response to stress	ras-like protein
	22.64	8e-97	---	---	---	---	Saccharomyces cerevisiae	SCER	PMID:15629464,19010334	S000005441	SCER_S000005441	CCS1	response to stress (GO:0006950)	GTPase-activating protein that negatively regulates RAS by converting it from the GTP- to the GDP-bound inactive form, required for reducing cAMP levels under nutrient limiting conditions, has similarity to Ira1p and human neurofibromin
DCS_03148	46.01	3e-78	37.2997	79.0169	80.5111	83.1681	Saccharomyces cerevisiae	SCER	PMID:15870268,17652077	S000003288	SCER_S000003288	Rsc1	double-strand break repair via nonhomologous end joining (GO:0006303)	Component of the RSC chromatin remodeling complex; required for expression of mid-late sporulation-specific genes; contains two essential bromodomains, a bromo-adjacent homology (BAH) domain, and an AT hook
	43.77	2e-73	---	---	---	---	Saccharomyces cerevisiae	SCER	PMID:15870268,17178837	S000004349	SCER_S000004349	RSC2	double-strand break repair via nonhomologous end joining (GO:0006303)	Component of the RSC chromatin remodeling complex; required for expression of mid-late sporulation-specific genes; involved in telomere maintenance
DCS_03155	59.09	1e-107	65.8661	47.262	28.6111	65.3849	Aspergillus nidulans	ANID	PMID:21062371	ANID_02129	ANID_ANID_02129T0	CsnE	oxidative stress	Subunit 5 of the COP9 signalosome (CSN) responsible for cleaving the ubiquitin-like protein Nedd8 from cullin-RING E3 ubiquitin ligases; required for normal cleistothecia development; mutants impaired in secondary metabolism
DCS_03161	34.72	3e-47	13.4975	6.75655	2.82076	1.18978	Schizosaccharomyces pombe	SPOM	PMID:18203864	SPBC16D10_06.1	SPOM_SPBC16D10_06.1	Zrt1	cellular response to zinc ion starvation (GO:0034224),regulation of transcription from RNA polymerase II promoter in response to iron ion starvation (GO:0033217)	ZIP zinc transporter Zrt1
DCS_03169	35.87	5e-70	1.39057	0.548109	1.35482	4.75003	Saccharomyces cerevisiae	SCER	PMID:18439143,18593383	S000006405	SCER_S000006405	ACR3	positive regulation of transcription from RNA polymerase II promoter in response to arsenic-containing substance (GO:0061395)	Plasma membrane metalloid/H+ antiporter; transports arsenite and antimonite; required for resistance to arsenic compounds; transcription is activated by Arr1p in the presence of arsenite
DCS_03176	57.89	0	33.0848	26.1949	37.1641	32.3869	Neurospora crassa	NCRA	PMID:18854221	NCU06264	NCRA_NCU06264	Lig4	DNA repair	mutagen sensitive-53
	37.91	6e-146	---	---	---	---	Schizosaccharomyces pombe	SPOM	PMID:11029034,12628934	SPCC1183_05c.1	SPOM_SPCC1183_05c.1	Lig4	double-strand break repair via nonhomologous end joining (GO:0006303)	DNA ligase
	29.19	6e-91	---	---	---	---	Saccharomyces cerevisiae	SCER	PMID:9242411,15342630,17589524	S000005531	SCER_S000005531	Dnl4	double-strand break repair via nonhomologous end joining (GO:0006303)	DNA ligase required for nonhomologous end-joining (NHEJ), forms stable heterodimer with required cofactor Lif1p, interacts with Nej1p; involved in meiosis, not essential for vegetative growth
DCS_03199	40.71	5e-65	5.8513	21.4987	14.4627	8.23599	Aspergillus fumigatus	AFUM	PMID:20675576	Afu3g09820	AFUM_Afu3g09820	DvrA	negative regulation by symbiont of host inflammatory response (GO:0052036)	C2H2 zinc finger domain protein; putative ortholog of C. albicans Bcr1p; mutants are hypervirulent in neutropenic mice and in flies
DCS_03202	59.79	0	22.8189	30.0567	28.0579	25.9431	Aspergillus fumigatus	AFUM	PMID:20545865	Afu3g05650	AFUM_Afu3g05650	OrlA	cellular response to heat (GO:0034605),cellular response to stress (GO:0033554)	Trehalose 6-phosphate phosphatase (T6PP); 1 of 2 A. fumigatus T6PP; required for cell wall integrity, tolerance to high temperature, cell wall stress and virulence; does not play an obvious role in trehalose biosynthesis in A. fumigatus
	56.07	0	---	---	---	---	Aspergillus nidulans	ANID	PMID:8809779	ANID_03441	ANID_ANID_03441T0	OrlA	cellular response to heat (GO:0034605)	Trehalose 6-phosphate phosphatase, predicted subunit of the trehalose-6-phosphate synthase/phosphatase complex; involved in chitin synthesis at elevated temperatures
	44.34	0	---	---	---	---	Candida albicans	CALB	PMID:6792910,18268028,19231283	orf19.3038	CALB_orf19.3038	TPS2	cellular response to heat (GO:0034605),cellular response to osmotic stress (GO:0071470),cellular response to oxidative stress (GO:0034599)	Trehalose-6-phosphate (Tre6P) phosphatase; mutant heat sensitive, has Tre6P accumulation, decreased mouse virulence; possible drug target; two conserved phospohydrolase motifs; no mammalian homolog; Hap43p-repressed gene; biofilm-induced
	41.93	0	---	---	---	---	Saccharomyces cerevisiae	SCER	PMID:8203161,8444170,17453154,18351334	S000002481	SCER_S000002481	TPS2	response to stress (GO:0006950)	Phosphatase subunit of the trehalose-6-phosphate synthase/phosphatase complex, which synthesizes the storage carbohydrate trehalose; expression is induced by stress conditions and repressed by the Ras-cAMP pathway
	41.22	0	---	---	---	---	Schizosaccharomyces pombe	SPOM	PMID:11004189	SPAC19G12_15c.1	SPOM_SPAC19G12_15c.1	Tpp1	cellular response to stress (GO:0033554)	trehalose-6-phosphate phosphatase Tpp1
	45.74	9e-160	---	---	---	---	Cryptococcus neoformans	CNEO	PMID:16988267	CNBG_0164	CNEO_CNBG_0164T0	TPS2	response to stress	trehalose-phosphatase
DCS_03233	34.95	8e-48	1.25933	3.29485	6.386	3.54419	Saccharomyces cerevisiae	SCER	PMID:17192852,19013280	S000000084	SCER_S000000084	Flo1	cellular response to stress (GO:0033554)	Lectin-like protein involved in flocculation, cell wall protein that binds to mannose chains on the surface of other cells, confers floc-forming ability that is chymotrypsin sensitive and heat resistant; similar to Flo5p
DCS_00324	44.81	3e-118	15.0646	53.4771	63.6794	34.7104	Schizosaccharomyces pombe	SPOM	PMID:12529438	SPCC1020_10.1	SPOM_SPCC1020_10.1	Oca2	cellular response to stress (GO:0033554)	serine/threonine protein kinase Oca2
	41.87	5e-98	---	---	---	---	Saccharomyces cerevisiae	SCER	PMID:18621925	S000005127	SCER_S000005127	Npr1	osmotic stress	Protein kinase that stabilizes several plasma membrane amino acid transporters by antagonizing their ubiquitin-mediated degradation; phosphorylates Aly2p
	34.22	3e-59	---	---	---	---	Schizosaccharomyces pombe	SPOM	PMID:12529438	SPAC22G7_08.1	SPOM_SPAC22G7_08.1	Ppk8	cellular response to stress (GO:0033554)	serine/threonine protein kinase Ppk8
DCS_03260	26.2	5e-16	337.164	268.593	113.952	81.0982	Saccharomyces cerevisiae	SCER	PMID:16582425	S000001071	SCER_S000001071	YHI9	endoplasmic reticulum unfolded protein response (GO:0030968)	Protein of unknown function
DCS_00327	84.82	1e-93	141.677	302.325	150.943	283.749	Aspergillus fumigatus	AFUM	PMID:23785510	Afu4g04810	XP_746667	srgA	response to stress	Small Rab family GTPase; GFP-SrgA accumulates preferentially at hyphal tips and to a distinct spot at the apex of young conidiophores; mutants have abnormal conidiophores and display diverse colony morphology phenotypes
DCS_00327	56.91	2e-60	141.677	302.325	150.943	283.749	Saccharomyces cerevisiae	SCER	PMID:20375281,22844259	S000001856	SCER_S000001856	YPT1	macroautophagy (GO:0016236),UPR	Rab family GTPase
DCS_03278	49.01	5e-110	18.7435	17.6058	20.7908	29.8423	Schizosaccharomyces pombe	SPOM	PMID:16263721	SPBC776_12c.1	SPOM_SPBC776_12c.1	Hsk1	DNA repair	Dbf4(Dfp1)-dependent protein kinase
	40.27	6e-70	---	---	---	---	Saccharomyces cerevisiae	SCER	PMID:18372119,20516198	S000002175	SCER_S000002175	Cdc7	double-strand break repair via break-induced replication (GO:0000727)	DDK (Dbf4-dependent kinase) catalytic subunit required for origin firing and replication fork progression in mitotic S phase through phosphorylation of Mcm2-7p complexes and Cdc45p; kinase activity correlates with cyclical DBF4 expression; required for pre-meiotic DNA replication, meiotic DSB formation, recruitment of the monopolin complex to kinetochores during meiosis I and as a gene-specific r…
DCS_03280	36.26	9e-158	17.7188	41.1565	42.8499	41.5021	Schizosaccharomyces pombe	SPOM	PMID:18045993	SPAC3G6_11.1	SPOM_SPAC3G6_11.1	Chl1	DNA repair	ATP-dependent DNA helicase
	35.88	2e-152	---	---	---	---	Saccharomyces cerevisiae	SCER	PMID:17222391,22912599	S000005929	SCER_S000005929	CHL1	DNA repair,interstrand cross-link repair (GO:0036297)	Probable DNA helicase; involved in sister-chromatid cohesion and genome integrity; interacts with ECO1 and CTF18; mutants are defective in silencing, rDNA recombination, aging and the heat shock response; FANCJ-like helicase family member; mutations in the human homolog, DDX11/ChLR1, cause Warsaw breakage syndrome
DCS_00330	28.32	2e-78	13.4114	36.0754	44.8539	60.3358	Saccharomyces cerevisiae	SCER	PMID:15598824,16299494	S000005145	SCER_S000005145	PSY2	negative regulation of DNA damage checkpoint (GO:2000002),response to DNA damage stimulus (GO:0006974)	Subunit of protein phosphatase PP4 complex
	29.49	2e-58	---	---	---	---	Candida albicans	CALB	PMID:21890819	orf19.3685	CALB_orf19.3685	PSY2	response to DNA damage stimulus (GO:0006974)	Putative protein phosphatase PP4 complex subunit; macrophage-induced gene
DCS_03307	46.45	7e-65	89.5257	42.9553	28.2834	31.7595	Saccharomyces cerevisiae	SCER	PMID:17936710	S000000495	SCER_S000000495	Ctp1	DNA repair	Mitochondrial inner membrane citrate transporter, member of the mitochondrial carrier family
DCS_00034	20.95	7e-18	4.94265	3.22262	5.9322	3.60355	Fusarium graminearum	FGSG	PMID:17711459,20439126	FGSG_03537	FGSG_FGSG_03537	Tri5	osmotic stress	trichodiene synthase
DCS_00341	65.9	2e-115	525.08	188.951	180.602	170.446	Schizosaccharomyces pombe	SPOM	PMID:16278445	SPAC3G9_09c.1	SPOM_SPAC3G9_09c.1	Tif211	regulation of translational initiation in response to osmotic stress (GO:0043561)	translation initiation factor eIF2 alpha subunit
DCS_00349	30.71	6e-43	30.8654	32.4108	28.598	40.3722	Saccharomyces cerevisiae	SCER	PMID:21737840	S000004410	SCER_S000004410	CDC73	regulation of transcription-coupled nucleotide-excision repair (GO:0090262)	Component of the Paf1p complex
DCS_00380	54.14	4e-129	202.632	114.54	22.7076	263.205	Saccharomyces cerevisiae	SCER	PMID:19061187	S000003023	SCER_S000003023	OLE1	acetaldehyde stress	Delta(9) fatty acid desaturase, required for monounsaturated fatty acid synthesis and for normal distribution of mitochondria
DCS_00382	57.51	0	15.0986	24.8857	50.6472	30.5678	Saccharomyces cerevisiae	SCER	PMID:SGDREF:S000146947	S000000118	SCER_S000000118	PIM1	cellular response to oxidative stress (GO:0034599),response to hypoxia (GO:0001666)	ATP-dependent Lon protease
DCS_00385	51.42	2e-56	660.48	545.252	665.648	202.978	Aspergillus fumigatus	AFUM	PMID:15749051	Afu7g05500	AFUM_Afu7g05500	Gst-1	response to oxidative stress (GO:0006979 )	Glutathione transferase 1
	44.55	7e-48	---	---	---	---	Schizosaccharomyces pombe	SPOM	PMID:12063243	SPCC191_09c.1	SPOM_SPCC191_09c.1	Gst1	cellular response to oxidative stress (GO:0034599)	glutathione S-transferase Gst1
	45.41	8e-47	---	---	---	---	Schizosaccharomyces pombe	SPOM	PMID:11997110	SPCC965_07c.1	SPOM_SPCC965_07c.1	Gst2	cellular response to oxidative stress (GO:0034599)	glutathione S-transferase Gst2
	44.24	9e-41	---	---	---	---	Aspergillus fumigatus	AFUM	PMID:15749051	Afu4g14530	AFUM_Afu4g14530	Gst-2	response to oxidative stress (GO:0006979 )	Glutathione transferase 2
	32.39	6e-32	---	---	---	---	Saccharomyces cerevisiae	SCER	PMID:17454141	S000005173	SCER_S000005173	Ure2	oxidative stress	Nitrogen catabolite repression transcriptional regulator that acts by inhibition of GLN3 transcription in good nitrogen source; has glutathione peroxidase activity and can mutate to acquire GST activity; altered form creates [URE3] prion
	24.43	1e-06	---	---	---	---	Saccharomyces cerevisiae	SCER	PMID:17157989,19017464	S000003983	SCER_S000003983	Gtt2	oxidative stress	Glutathione S-transferase capable of homodimerization; functional overlap with Gtt2p, Grx1p, and Grx2p
DCS_00039	55.81	7e-133	604.727	938.326	529.163	452.335	Saccharomyces cerevisiae	SCER	PMID:2674123	S000000786	SCER_S000000786	PRB1	cellular response to starvation (GO:0009267)	Vacuolar proteinase B (yscB)
	48.29	4e-105	---	---	---	---	Schizosaccharomyces pombe	SPOM	PMID:11872168,16550352	SPAC4A8_04.1	SPOM_SPAC4A8_04.1	Isp6	cellular response to nitrogen starvation (GO:0006995)
DCS_00392	42.06	8e-50	20.945	7.61635	7.1288	3.49607	Schizosaccharomyces pombe	SPOM	PMID:16896214	SPBC29A10_02.1	SPOM_SPBC29A10_02.1	Spo5	DNA repair	meiotic RNA-binding protein 1
DCS_00400	76.97	2e-71	199.815	135.144	172.467	100.613	Schizosaccharomyces pombe	SPOM	PMID:2300054	SPAC17H9_09c.1	SPOM_SPAC17H9_09c.1	Ras1	cellular response to nitrogen starvation (GO:0006995)	GTPase Ras1
	76.74	9e-70	---	---	---	---	Candida albicans	CALB	PMID:10515923,19759180,19788542	orf19.1760	CALB_orf19.1760	Ras1	cellular response to heat (GO:0034605),cellular response to oxidative stress (GO:0034599)	RAS signal transduction GTPase; regulates cAMP and MAP kinase pathways; role in hyphal induction, virulence, apoptosis, heat-shock sensitivity; nonessential; plasma membrane-localized; complements viability of S. cerevisiae ras1 ras2 mutant
	70.29	2e-65	---	---	---	---	Saccharomyces cerevisiae	SCER	PMID:18156291,18225956,18375619,18378900	S000005042	SCER_S000005042	Ras2	starvation	GTP-binding protein that regulates the nitrogen starvation response, sporulation, and filamentous growth; farnesylation and palmitoylation required for activity and localization to plasma membrane; homolog of mammalian Ras proto-oncogenes
	70.93	3e-64	---	---	---	---	Saccharomyces cerevisiae	SCER	PMID:18375619	S000005627	SCER_S000005627	Ras1	starvation	GTPase involved in G-protein signaling in the adenylate cyclase activating pathway, plays a role in cell proliferation; localized to the plasma membrane; homolog of mammalian RAS proto-oncogenes
DCS_00406	19.92	1e-19	4.64451	21.8665	45.2183	47.9269	Saccharomyces cerevisiae	SCER	PMID:11448778,15610741,15610742	S000002588	SCER_S000002588	SCC2	double-strand break repair (GO:0006302)	Subunit of cohesin loading factor (Scc2p-Scc4p)
DCS_00413	39.79	6e-78	48.4407	68.7662	81.693	47.8712	Saccharomyces cerevisiae	SCER	PMID:8603724	S000001878	SCER_S000001878	MDJ1	response to heat (GO:0009408)	Co-chaperone that stimulates HSP70 protein Ssc1p ATPase activity
DCS_00416	39.34	1e-120	133.011	11.5232	2.04339	1.04026	Aspergillus nidulans	ANID	PMID:12196195	ANID_08540	ANID_ANID_08540T0	MirB	cellular response to iron ion starvation (GO:0010106)	Siderophore iron transporter
	33.68	5e-87	---	---	---	---	Aspergillus nidulans	ANID	PMID:12196195	ANID_07485	ANID_ANID_07485T0	MirC	cellular response to iron ion starvation (GO:0010106)	Predicted siderophore iron transporter
	32.68	3e-85	---	---	---	---	Aspergillus fumigatus	AFUM	PMID:17236162	Afu2g05730	AFUM_Afu2g05730	MirC	cellular response to iron ion starvation (GO:0010106)	Putative siderophore transporter
DCS_00439	50.22	0	16.796	65.4991	82.0655	72.9607	Saccharomyces cerevisiae	SCER	PMID:18946088	S000005067	SCER_S000005067	Ynm3	cellular response to heat (GO:0034605)	Serine protease and general molecular chaperone; involved in response to heat stress and promotion of apoptosis; may contribute to lipid homeostasis; sequence similarity to the mammalian Omi/HtrA2 family of serine proteases
DCS_00444	96.03	2e-84	65.079	230.323	123.864	213.519	Neurospora crassa	NCRA	PMID:9738881	NCU09731	NCRA_NCU09731	Mus-8	DNA repair	mutagen sensitive-8
	92.72	2e-82	---	---	---	---	Aspergillus nidulans	ANID	PMID:3523224	ANID_05344	ANID_ANID_05344T0	UvsJ	DNA repair (GO:0006281)	Protein involved in DNA repair; some similarity to E2 ubiquitin-conjugating enzyme; transcript upregulated in response to camptothecin
	83.44	5e-76	---	---	---	---	Candida albicans	CALB	PMID:10712706	orf19.7195	CALB_orf19.7195	UBC2	response to DNA damage stimulus (GO:0006974)	Negative regulator of hyphal growth; required for wild-type UV resistance; acts in pathway with Efg1p ; functional homolog of S. cerevisiae Rad6p; transcription is UV-induced, slightly repressed during hyphal growth; gene has two introns
	82	1e-73	---	---	---	---	Schizosaccharomyces pombe	SPOM	PMID:2184030,7546294,9710635,10224243,17515930,19230796	SPAC18B11_07c.1	SPOM_SPAC18B11_07c.1	RAD6	postreplication repair (GO:0006301)	Rad6 homolog, ubiquitin conjugating enzyme E2
	77.48	6e-72	---	---	---	---	Saccharomyces cerevisiae	SCER	PMID:770231,9409821,9576943,15632126,16166626,16783014,17254849,17447848,17785441,17923688,17947417,18020423,18157158,18702311	S000003026	SCER_S000003026	RAD6	double-strand break repair via homologous recombination (GO:0000724),error-free postreplication DNA repair (GO:0042275),error-free translesion synthesis (GO:0070987),error-prone translesion synthesis (GO:0042276),mitotic cell cycle G1/S transition DNA damage checkpoint (GO:0031571)	Ubiquitin-conjugating enzyme (E2), involved in postreplication repair (as a heterodimer with Rad18p), DSBR and checkpoint control (as a heterodimer with Bre1p), ubiquitin-mediated N-end rule protein degradation (as a heterodimer with Ubr1p
DCS_00462	35.04	3e-18	99.6481	58.2657	60.3364	60.7298	Saccharomyces cerevisiae	SCER	PMID:18586032	S000003200	SCER_S000003200	YGL231c	oxidative stress	Member of a transmembrane complex required for efficient folding of proteins in the ER; null mutant displays induction of the unfolded protein response; human ortholog TMEM85 may function in apoptosis
DCS_00465	40.26	2e-22	257.567	73.909	54.1986	35.8722	Saccharomyces cerevisiae	SCER	PMID:10975253,17909815	S000000377	SCER_S000000377	Ump1	response to DNA damage stimulus (GO:0006974)	Short-lived chaperone required for correct maturation of the 20S proteasome; may inhibit premature dimerization of proteasome half-mers; degraded by proteasome upon completion of its assembly
DCS_00047	33.86	0	0.102768	0.215204	0.187455	0.164016	Aspergillus nidulans	ANID	PMID:12196195	ANID_07884	ANID_ANID_07884T0	AN7884	cellular response to iron ion starvation (GO:0010106)	Putative nonribosomal peptide synthase (NRPS) similar to ferrichrome peptide synthetases involved in siderophore biosynthesis
	26.15	2e-173	---	---	---	---	Aspergillus fumigatus	AFUM	PMID:17236162	Afu3g03350	AFUM_Afu3g03350	SidE	cellular response to iron ion starvation (GO:0010106)	Non-ribosomal peptide synthetase with a role in siderophore biosynthesis
DCS_00047	32.09	0	0.102768	0.215204	0.187455	0.164016	Aspergillus fumigatus	AFUM	PMID:16759234	Afu1g10380	AFUM_Afu1g10380	Pes1	response to oxidative stress (GO:0006979 )	Nonribosomal peptide synthase
DCS_00470	40.84	6e-160	18.7125	6.04036	13.3251	16.0353	Saccharomyces cerevisiae	SCER	PMID:2685551,16303135,16702432,17210669,17510385,18031259,18505871,23316435,23598996	S000004777	SCER_S000004777	PMS2	meiotic mismatch repair (GO:0000710),mismatch repair (GO:0006298)	Protein required for mismatch repair in mitosis and meiosis as well as crossing over during meiosis; forms a complex with Pms1p and Msh2p-Msh3p during mismatch repair; human homolog is associated with hereditary non-polyposis colon cancer
	38.15	7e-137	---	---	---	---	Schizosaccharomyces pombe	SPOM	PMID:8807287,12713814	SPBC1703_04.1	SPOM_SPBC1703_04.1	Mlh1	mismatch repair (GO:0006298)	MutL family protein
DCS_00474	33.47	2e-25	39.4482	20.8748	7.09484	19.1433	Saccharomyces cerevisiae	SCER	PMID:8910442,9093844	S000005256	SCER_S000005256	RFA2		DNA repair (GO:0006281),double-strand break repair via homologous recombination (GO:0000724),nucleotide-excision repair (GO:0006289)
DCS_00474	37.21	6e-18	39.4482	20.8748	7.09484	19.1433	Candida albicans	CALB	PMID:23140133	orf19.2267	XP_714857	RFA2	DNA repair	Putative DNA replication factor A; RNA abundance regulated by cell cycle, tyrosol and cell density
DCS_00476	57.35	9e-136	80.2431	43.6794	28.1305	44.8841	Aspergillus nidulans	ANID	PMID:10102359	ANID_01023	ANID_ANID_01023T0	SagA	response to DNA damage stimulus (GO:0006974)	Protein that plays a role in sensitivity to DNA-damaging agents
DCS_00482	23.05	2e-11	43.5428	51.8028	76.3853	74.1055	Schizosaccharomyces pombe	SPOM	PMID:10430583,11560889,12628934,15336631,16135800,16648640,17385316,17724078,19798055,20071248	SPAC3C7_03c.1	SPOM_SPAC3C7_03c.1	Rad55	DNA recombinase assembly (GO:0000730),double-strand break repair via homologous recombination (GO:0000724),recombinational repair (GO:0000725),response to DNA damage stimulus (GO:0006974)	RecA family ATPase Rhp55
DCS_00489	25.44	3e-08	10.7012	1.27012	5.85035	2.24821	Candida albicans	CALB	PMID:19542309,20041210,22002580	orf19.2119	CALB_orf19.2119	Ndt80	cellular response to oxidative stress (GO:0034599),positive regulation of transcription from RNA polymerase II promoter in response to stress (GO:0036003),positive regulation of transcription from RNA polymerase II promoter in response to stress (GO:0036003)	Activator of CDR1 induction by antifungal drugs; required for wild-type drug resistance; transcriptionally induced upon antifungal drug treatment; similar to S. cerevisiae Ndt80p, which is a meiosis-specific transcriptional regulator
DCS_00508	34.81	3e-66	171.346	259.86	153.036	49.0401	Saccharomyces cerevisiae	SCER	PMID:16034825,17057230	S000002754	SCER_S000002754	SVF1	cellular response to oxidative stress (GO:0034599)	Protein with a potential role in cell survival pathways, required for the diauxic growth shift; expression in mammalian cells increases survival under conditions inducing apoptosis; mutant has increased aneuploidy tolerance
DCS_00530	26.53	5e-33	21.266	203.873	167.211	541.938	Saccharomyces cerevisiae	SCER	PMID:12362983	S000000290	SCER_S000000290	IST2	response to osmotic stress (GO:0006970)	Plasma membrane protein that may be involved in osmotolerance
DCS_00546	81.76	0	111.817	81.8988	93.0074	220.66	Aspergillus nidulans	ANID	PMID:17258477	ANID_06010	ANID_ANID_06010T0	SgdE	cellular response to osmotic stress (GO:0071470)	Hsp70-family protein; required for conidial germination; protein expressed at increased levels during osmoadaptation
DCS_00551	71.02	1e-100	149.715	64.0253	57.9768	56.1794	Saccharomyces cerevisiae	SCER	PMID:8982460	S000003485	SCER_S000003485	Pup2p	response to stress (GO:0006950)	Alpha subunit of the 20S proteasome involved in ubiquitin-dependent catabolism; human homolog is subunit zeta
DCS_00564	30	3e-60	18.6269	16.3736	15.8139	29.6393	Schizosaccharomyces pombe	SPOM	PMID:19197239,19571671	SPCP31B10_05.1	SPOM_SPCP31B10_05.1	Tdp1	single strand break repair (GO:0000012)	tyrosyl-DNA phosphodiesterase
DCS_00565	30.34	4e-65	63.6645	110.591	69.4155	88.2527	Schizosaccharomyces pombe	SPOM	PMID:20204527	SPBC3D6_13c.1	SPOM_SPBC3D6_13c.1	PDI2	starvation	ER associated protein disulfide isomerase Pdi2 (predicted)
DCS_00569	42.44	3e-41	45.0326	10.668	9.09964	8.60497	Saccharomyces cerevisiae	SCER	PMID:18234677	S000000839	SCER_S000000839	PHM8	cellular response to phosphate starvation (GO:0016036)
DCS_00586	47.84	0	10.3605	17.9019	34.285	36.4826	Saccharomyces cerevisiae	SCER	PMID:17671091	S000005032	SCER_S000005032	Top2	DNA repair	Topoisomerase II, relieves torsional strain in DNA by cleaving and re-sealing the phosphodiester backbone of both positively and negatively supercoiled DNA; cleaves complementary strands; localizes to axial cores in meiosis
	50.42	0	---	---	---	---	Schizosaccharomyces pombe	SPOM	PMID:20495382	SPBC1A4_03c.1	SPOM_SPBC1A4_03c.1	Top2	DNA repair	DNA topoisomerase II
	47.68	0	---	---	---	---	Candida albicans	CALB	PMID:22203422	orf19.2873	XP_715530	TOP2	cellular response to starvation (GO:0009267)	DNA topoisomerase II; catalyzes ATP-dependent DNA relaxation and decatenation in vitro; Y842 predicted to be catalytic; functional homolog of S. cerevisiae Top2p; sensitive to amsacrine or doxorubicin; farnesol-upregulated in biofilm
DCS_00587	31.6	3e-35	8.29224	7.58567	11.8897	5.52892	Saccharomyces cerevisiae	SCER	PMID:17439949	S000004630	SCER_S000004630	Tap42	starvation	Essential protein involved in the TOR signaling pathway; physically associates with the protein phosphatase 2A and the SIT4 protein phosphatase catalytic subunits
DCS_00059	46.17	2e-102	432.189	1134.52	154.321	206.36	Aspergillus nidulans	ANID	PMID:20969648,21642398	ANID_07169	ANID_ANID_07169T0	FhbA	cellular response to nitrosative stress (GO:0071500)	NirA-dependent flavohemoprotein; required for nitrate and nitrite reductase enzyme activity, regulates sexual development; menadione stress-induced protein; induced by nitrate; palA-dependent, pH-independent expression
	45.43	2e-99	---	---	---	---	Cryptococcus neoformans	CNEO	PMID:14614821,15075272,17661046	CNBG_3964	CNEO_CNBG_3964T0	FHB1	response to stress	flavohemoglobin
	46.32	6e-98	---	---	---	---	Aspergillus oryzae	AORY	PMID:20817113	AO090011000202	AORY_AO090011000202	Fhb1	cellular response to nitrosative stress (GO:0071500)	Flavohemoglobin; expression increased in NO-exposed cells; enzyme exhibits high NO dioxygenase activity; thought to promote oxidative stress damage by hydrogen peroxide
	37.64	2e-57	---	---	---	---	Saccharomyces cerevisiae	SCER	PMID:8810268,9545281,18647486	S000003466	SCER_S000003466	Yhb1	response to stress (GO:0006950)	Nitric oxide oxidoreductase, flavohemoglobin involved in nitric oxide detoxification; plays a role in the oxidative and nitrosative stress responses
	29.74	2e-42	---	---	---	---	Candida albicans	CALB	PMID:19897505,21265777	orf19.3707	CALB_orf19.3707	YHB1	cellular response to nitrosative stress (GO:0071500)	Nitric oxide dioxygenase, acts in nitric oxide scavenging/detoxification; role in virulence in mouse; transcription activated by NO, macrophage interaction; hyphal downregulated; mRNA binds to She3p; Hap43p-repressed
DCS_00591	39.76	1e-79	27.9922	14.8145	12.5238	13.2206	Aspergillus nidulans	ANID	PMID:11102357,17226029	ANID_02180	ANID_ANID_02180T0	XprF	cellular response to starvation (GO:0009267)	Non-catalytic hexokinase-like protein involved in regulation of extracellular proteases in response to carbon starvation; localized in nucleus
DCS_00597	58.09	4e-105	123.18	121.66	117.823	96.1834	Candida albicans	CALB	PMID:21890819,23140133	orf19.4378	CALB_orf19.4378	Pph3	oxidative stress, DNA repair	Putative catalytic subunit of protein phosphatase complex; functions with regulatory subunit Psy2p in dephosphorylation of Rad53p in response to DNA damage; ortholog of S. cerevisiae Pph3p
	55.41	2e-99	---	---	---	---	Saccharomyces cerevisiae	SCER	PMID:16299494,17517611,18075314,21135129	S000002482	SCER_S000002482	Pph3	double-strand break repair via homologous recombination (GO:0000724),negative regulation of DNA damage checkpoint (GO:2000002)	Catalytic subunit of protein phosphatase PP4 complex; active complex is composed of Pph3p and Psy2p, with Psy4p apparently providing additional substrate specificity in some cases; regulates recovery from the DNA damage checkpoint and also the gene conversion- and single-strand annealing-mediated pathways of meiotic double-strand break repair; involved in activation of Gln3p to alleviate nitrogen…
DCS_00604	47.1	3e-75	478.032	169.701	121.939	121.552	Cryptococcus neoformans	CNEO	PMID:21569340	CNBG_3274	CNEO_CNBG_3274T0	ERG25	oxidative stress	C-4 methyl sterol oxidase
DCS_00635	45.72	1e-108	43.8968	34.109	34.2273	47.4025	Saccharomyces cerevisiae	SCER	PMID:17430883	S000000778	SCER_S000000778	AFG1	cellular response to oxidative stress (GO:0034599)	Protein that may act as a chaperone for cytochrome c oxidase subunits
DCS_00654	52.98	5e-108	28.0197	125.458	136.354	207.871	Saccharomyces cerevisiae	SCER	PMID:18156291	S000000822	SCER_S000000822	Gpa2	starvation	Nucleotide binding alpha subunit of the heterotrimeric G protein that interacts with the receptor Gpr1p, has signaling role in response to nutrients; green fluorescent protein (GFP)-fusion protein localizes to the cell periphery
DCS_00656	60.95	0	150.517	192.142	114.835	257.361	Saccharomyces cerevisiae	SCER	PMID:18804161	S000006364	SCER_S000006364	Gph1	oxidative stress	Non-essential glycogen phosphorylase required for the mobilization of glycogen, activity is regulated by cyclic AMP-mediated phosphorylation, expression is regulated by stress-response elements and by the HOG MAP kinase pathway
DCS_00669	29.56	9e-18	68.3938	21.7748	31.7693	26.8513	Ustilago maydis	UMAY	PMID:17627904	UM03018	UMAY_UM03018	Bcp1	DNA repair	hypothetical protein
DCS_00673	78.95	7e-90	52.6359	67.8913	52.1487	58.5533	Schizosaccharomyces pombe	SPOM	PMID:20018864	SPAC18B11_04.1	SPOM_SPAC18B11_04.1	Ncs1	calcium signaling	related to neuronal calcium sensor
	28.32	2e-68	---	---	---	---	Saccharomyces cerevisiae	SCER	PMID:20516198,23382391	S000004093	SCER_S000004093	CDC45	double-strand break repair via break-induced replication (GO:0000727),replication stress	DNA replication initiation factor
DCS_00702	53.29	1e-76	18.5603	34.0301	20.4396	27.3175	Neurospora crassa	NCRA	PMID:23809652	NCU07728	XP_961978	SRE	oxidative stress	SRE siderophore regulation protein (GATA factor)
DCS_00702	37.12	3e-35	18.5603	34.0301	20.4396	27.3175	Schizosaccharomyces pombe	SPOM	PMID:11956219,18223116	SPAC23E2_01.1	SPOM_SPAC23E2_01.1	Fep1	negative regulation of transcription from RNA polymerase II promoter in response to iron ion starvation (GO:0090375)	iron-sensing transcription factor
DCS_00702	54.76	5e-52	18.5603	34.0301	20.4396	27.3175	Aspergillus fumigatus	AFUM	PMID:17236162,18721228	Afu5g11260	AFUM_Afu5g11260	SreA	cellular response to iron ion starvation (GO:0010106)	GATA transcription factor that regulates iron uptake; represses of iron-regulated genes; represses siderophore biosynthesis genes in high-iron; mutants accumulate increased amounts of iron and ferricrocin; SrbA-regulated during hypoxia
	47.03	3e-45	---	---	---	---	Candida albicans	CALB	PMID:17724773	orf19.4869	CALB_orf19.4869	SFU1	regulation of transcription from RNA polymerase II promoter in response to iron ion starvation (GO:0033217)	Transcriptional regulator of iron-responsive genes; represses iron utilization genes if iron is present; Hap43p-repressed; promotes gastrointestinal commensalism in mice
DCS_00705	23.9	1e-11	12.1941	4.43239	3.65084	9.55006	Saccharomyces cerevisiae	SCER	PMID:11927594,15738391,17923688	S000003997	SCER_S000003997	Nse1	DNA repair (GO:0006281),postreplication repair (GO:0006301)	Component of the SMC5-SMC6 complex; this complex plays a key role in the removal of X-shaped DNA structures that arise between sister chromatids during DNA replication and repair
	24.41	8e-11	---	---	---	---	Schizosaccharomyces pombe	SPOM	PMID:12966087,14701739,15331764,15485909,15601840,17005570,18667531	SPCC550_05.1	SPOM_SPCC550_05.1	Nse1	DNA repair (GO:0006281),double-strand break repair via homologous recombination (GO:0000724)	Smc5-6 complex non-SMC subunit 1
DCS_00718	24.86	5e-46	9.72301	14.1314	40.3951	16.585	Schizosaccharomyces pombe	SPOM	PMID:16624901	SPAC22F3_13.1	SPOM_SPAC22F3_13.1	Tsc1	cellular response to nitrogen starvation (GO:0006995)	hamartin
DCS_00733	31.13	6e-135	11.0322	12.0039	32.888	16.9707	Saccharomyces cerevisiae	SCER	PMID:11157979	S000000301	SCER_S000000301	VPS15	macroautophagy (GO:0016236)	Serine/threonine protein kinase involved in vacuolar protein sorting
	33.05	2e-122	---	---	---	---	Schizosaccharomyces pombe	SPOM	PMID:12529438	SPBC119_07.1	SPOM_SPBC119_07.1	Ppk19	cellular response to stress (GO:0033554)	serine/threonine protein kinase Ppk19
DCS_00740	40.69	4e-30	203.746	88.6169	107.498	242.767	Candida albicans	CALB	PMID:11562375,22615571	orf19.7111	CALB_orf19.7111	Sod3p	response to oxidative stress (GO:0006979)	Cytosolic manganese-containing superoxide dismutase
DCS_00743	49.13	3e-175	14.7413	4.51406	11.3709	19.2353	Aspergillus fumigatus	AFUM	PMID:16400185	Afu5g07740	AFUM_Afu5g07740	AkuA	double-strand break repair via nonhomologous end joining (GO:0006303)	Ku70, component of the nonhomologous end-joining machinery; mutants display an increased rate of homologous recombination
	50.82	5e-169	---	---	---	---	Aspergillus nidulans	ANID	PMID:16387870,17703973	ANID_07753	ANID_ANID_07753T0	NkuA	double-strand break repair via nonhomologous end joining (GO:0006303)	ATP-dependent DNA helicase II; 70 kDa subunit of Ku70/Ku80; mutants display a dramatic increase in homologous integration
	31.46	4e-80	---	---	---	---	Schizosaccharomyces pombe	SPOM	PMID:11029034,11172711,11226171,12196391,12628934,17483423,17671430,19682091	SPCC126_02c.1	SPOM_SPCC126_02c.1	Ku70	double-strand break repair via nonhomologous end joining (GO:0006303)	Ku domain protein
	24.37	4e-21	---	---	---	---	Saccharomyces cerevisiae	SCER	PMID:10908335,11016833,17101301,17321803,17589524,17697124,18003698,18003902,19669493	S000004897	SCER_S000004897	HDF1	double-strand break repair via break-induced replication (GO:0000727),double-strand break repair via homologous recombination (GO:0000724),double-strand break repair via nonhomologous end joining (GO:0006303)	Subunit of the telomeric Ku complex (Yku70p-Yku80p), involved in telomere length maintenance, structure and telomere position effect; relocates to sites of double-strand cleavage to promote nonhomologous end joining during DSB repair
	23.17	1e-16	---	---	---	---	Candida glabrata	CGLA	PMID:18836091	CAGL0I02662g	CGLA_CAGL0I02662g	YKU80	double-strand break repair via nonhomologous end joining (GO:0006303)	Putative component of the telomeric Ku complex, involved in maintenance of telomere length and nonhomologous end joining (NHEJ) DNA repair; required for silencing at MTL3
DCS_00743	23.55	1e-12	14.7413	4.51406	11.3709	19.2353	Candida albicans	CALB	PMID:21886818	orf19.1135	CALB_orf19.1135	Ku70	DNA repair	Putative transcription factor with beta-barrel DNA-binding motif; involved in telomerase regulation and telomere protection; mutation causes marginal increase in caspofungin sensitivity
DCS_00745	33.01	9e-96	1.34062	0.416855	16.1088	1.54475	Candida albicans	CALB	PMID:15114480,19395663,21343453,21559392	orf19.5604	CALB_orf19.5604	MDR1	cellular response to oxidative stress (GO:0034599)	Ortholog(s) have Rab GTPase activator activity, role in intracellular protein transport and cytoplasm localization
	36.48	2e-84	---	---	---	---	Saccharomyces cerevisiae	SCER	PMID:17408496,18086556	S000000212	SCER_S000000212	FLR1	oxidative stress	Plasma membrane multidrug transporter of the major facilitator superfamily, involved in efflux of fluconazole, diazaborine, benomyl, methotrexate, and other drugs; expression induced in cells treated with the mycotoxin patulin
DCS_00755	26.73	6e-62	5.6759	3.10771	1.71867	2.09829	Schizosaccharomyces pombe	SPOM	PMID:16040599,18045993,20505337	SPBC902_02c.1	SPOM_SPBC902_02c.1	Ctf18	DNA repair	DNA replication factor C complex subunit Ctf20
	26.32	6e-43	---	---	---	---	Saccharomyces cerevisiae	SCER	PMID:16793392,17636027,17636314	S000004683	SCER_S000004683	Ctf18	double-strand break repair via homologous recombination (GO:0000724)	Subunit of a complex with Ctf8p that shares some subunits with Replication Factor C and is required for sister chromatid cohesion; may have overlapping functions with Rad24p in the DNA damage replication checkpoint
DCS_00768	25.06	1e-25	56.3312	29.3665	64.8046	31.0508	Saccharomyces cerevisiae	SCER	PMID:8918192,16278456	S000000297	SCER_S000000297	PHO5	cellular response to phosphate starvation (GO:0016036)
DCS_00769	38.11	2e-130	52.5769	103.785	136.506	126.302	Aspergillus fumigatus	AFUM	PMID:23355008	Afu8g04840	XP_747290	hrdA	cellular heat acclimation (GO:0070370); ER-associated misfolded protein catabolic process (GO:0071712)	Protein with zinc RING finger domain involved in ER-associated degradation (ERAD) pathway
DCS_00791	47.46	0	21.071	30.2536	64.8643	61.5755	Saccharomyces cerevisiae	SCER	PMID:20516198	S000000758	SCER_S000000758	MCM3	double-strand break repair via break-induced replication (GO:0000727)	Protein involved in DNA replication
DCS_00800	48.69	9e-133	31.2692	36.1866	67.4829	67.1491	Schizosaccharomyces pombe	SPOM	PMID:9736616,21118960	SPAC144_13c.1	SPOM_SPAC144_13c.1	Ste9	cell cycle arrest in response to nitrogen starvation (GO:0030996)	CDK inhibitor
DCS_00804	64.1	7e-39	1.54304	13.4879	26.2753	17.3587	Aspergillus nidulans	ANID	PMID:22798393	ANID_00279	AAA61913	flbD	cellular response to nitrogen starvation (GO:0006995)	Putative transcription factor involved in regulation of asexual and sexual development and in response to nitrogen starvation; contains a myb-like DNA-binding domain
DCS_00807	32.04	3e-36	620.094	373.688	277.304	184.443	Saccharomyces cerevisiae	SCER	PMID:18156177	S000001303	SCER_S000001303	Gvp36	heat stress; osmotic stress; starvation	BAR domain-containing protein that localizes to both early and late Golgi vesicles; required for adaptation to varying nutrient concentrations, fluid-phase endocytosis, polarization of the actin cytoskeleton, and vacuole biogenesis
DCS_00809	41.84	1e-24	2875.05	1003.04	440.719	506.218	Saccharomyces cerevisiae	SCER	PMID:18160718	S000005783	SCER_S000005783	Cdc31	DNA repair	Calcium-binding component of the spindle pole body (SPB) half-bridge, required for SPB duplication in mitosis and meiosis II; homolog of mammalian centrin; binds multiubiquitinated proteins and is involved in proteasomal protein degradation
DCS_00815	32.45	0	22.6306	18.5245	40.3728	37.105	Saccharomyces cerevisiae	SCER	PMID:11448778,15280507	S000001886	SCER_S000001886	SMC1	double-strand break repair (GO:0006302)	Subunit of the multiprotein cohesin complex
	38.5	0	---	---	---	---	Schizosaccharomyces pombe	SPOM	PMID:17030601	SPBC29A10_04.1	SPOM_SPBC29A10_04.1	Smc1	DNA repair	mitotic cohesin complex subunit
DCS_00824	38.43	0	9.88358	13.4341	26.4051	31.7612	Schizosaccharomyces pombe	SPOM	PMID:22064477	SPAC23A1_19c.1	CAA16993	HRQ1	nucleotide-excision repair (GO:0006289), nucleotide-excision repair involved in interstrand cross-link repair (GO:1901255), UV-damage excision repair (GO:0070914)	RecQ type DNA helicase Hrq1 (predicted)
DCS_00828	64.31	0	51.7634	34.2558	5.53611	11.3335	Aspergillus nidulans	ANID	PMID:12379226	ANID_06318	ANID_ANID_06318T0	CsmA	cellular response to osmotic stress (GO:0071470)	Class V chitin synthase with a role in chitin biosynthesis; involved in hyphal tip growth; contains a myosin-like domain; mutation is synthetically lethal with csmB mutation; localized at hyphal tips and septa
DCS_00837	51.41	0	169.925	164.74	133.259	464.413	Schizosaccharomyces pombe	SPOM	PMID:12529438	SPAC110_04c.1	SPOM_SPAC110_04c.1	Pss1	cellular response to heat (GO:0034605)	heat shock protein Pss1
	45.43	1e-169	---	---	---	---	Saccharomyces cerevisiae	SCER	PMID:18478233	S000006027	SCER_S000006027	Sse1	cytotoxic stress	ATPase that is a component of the heat shock protein Hsp90 chaperone complex; binds unfolded proteins; member of the heat shock protein 70 (HSP70) family; localized to the cytoplasm
DCS_00843	37.32	2e-88	41.7297	59.0413	50.3467	36.0621	Schizosaccharomyces pombe	SPOM	PMID:1550959	SPCC306_09c.1	SPOM_SPCC306_09c.1	Cap1	cellular response to starvation (GO:0009267)	adenylyl cyclase-associated protein Cap1
	36.86	1e-81	---	---	---	---	Candida albicans	CALB	PMID:16545688	orf19.505	CALB_orf19.505	CAP1	regulation of transcription from RNA polymerase II promoter in response to oxidative stress (GO:0043619)	Adenylate cyclase-associated protein that regulates adenylate cyclase activity; required for wild-type germ tube formation and for virulence in mouse systemic infection; mutant defects in filamentous growth are rescued by cAMP or dbcAMP
	40.59	3e-15	---	---	---	---	Cryptococcus neoformans	CNEO	PMID:20097740	CNBG_5748	CNEO_CNBG_5748T0	Aca1	starvation	adenylyl cyclase-associated protein
DCS_00844	40.23	3e-122	115.516	187.967	221.289	450.429	Saccharomyces cerevisiae	SCER	PMID:18427809	S000004506	SCER_S000004506	Cat2	oxidative stress	Carnitine acetyl-CoA transferase present in both mitochondria and peroxisomes, transfers activated acetyl groups to carnitine to form acetylcarnitine which can be shuttled across membranes
DCS_00845	37.37	2e-67	22.4001	42.1861	49.1448	50.2791	Saccharomyces cerevisiae	SCER	PMID:15870268	S000001933	SCER_S000001933	RSC8	double-strand break repair via nonhomologous end joining (GO:0006303)	Component of the RSC chromatin remodeling complex
DCS_00849	25	1e-20	19.4151	31.193	54.7864	44.7796	Saccharomyces cerevisiae	SCER	PMID:10679328	S000004025	SCER_S000004025	MLH2	mismatch repair (GO:0006298)	Protein involved in mismatch repair and meiotic recombination
DCS_00849	40.74	2e-68	19.4151	31.193	54.7864	44.7796	Schizosaccharomyces pombe	SPOM	PMID:8807287,9258673,9871115,11333219,12713814	SPAC19G12_02c.1	SPOM_SPAC19G12_02c.1	Pms1	mismatch repair (GO:0006298)	MutL family mismatch-repair protein
DCS_00850	31.22	2e-34	55.7242	53.5174	53.5721	41.0452	Saccharomyces cerevisiae	SCER	PMID:18753406	S000005378	SCER_S000005378	Tlg2	UPR	Syntaxin-like t-SNARE that forms a complex with Tlg1p and Vti1p and mediates fusion of endosome-derived vesicles with the late Golgi; binds Vps45p, which prevents Tlg2p degradation and also facilitates t-SNARE complex formation; homologous to mammalian SNARE protein syntaxin 16 (Sx16)
DCS_00855	51.38	2e-173	48.8202	50.0486	93.2247	37.6389	Saccharomyces cerevisiae	SCER	PMID:17656326	S000004178	SCER_S000004178	Mdl1	oxidative stress	Mitochondrial inner membrane half-type ATP-binding cassette (ABC) transporter, mediates export of peptides generated upon proteolysis of mitochondrial proteins, plays a role in the regulation of cellular resistance to oxidative stress
DCS_00862	35.2	6e-28	1699.89	1467.41	1353.69	203.773	Saccharomyces cerevisiae	SCER	PMID:22687599	S000000589	P37261	FRM2	oxidative stress	Protein of unknown function, involved in the integration of lipid signaling pathways with cellular homeostasis; expression induced in cells treated with the mycotoxin patulin; has similarity to bacterial nitroreductases
DCS_00865	49.31	1e-75	111.243	59.3903	52.3155	40.4161	Schizosaccharomyces pombe	SPOM	PMID:15533439	SPBC409_06.1	SPOM_SPBC409_06.1	Uch37	DNA repair	ubiquitin C-terminal hydrolase
DCS_00869	38.7	2e-91	17.9134	23.139	29.8568	19.4287	Schizosaccharomyces pombe	SPOM	PMID:10779336	SPBC16A3_11.1	SPOM_SPBC16A3_11.1	Eso1	translesion synthesis (GO:0019985)	sister chromatid cohesion protein/DNA polymerase eta Eso1
	32.33	2e-55	---	---	---	---	Saccharomyces cerevisiae	SCER	PMID:9974380,10713149,10932195,11027270,12110599,16387871,17715002,17874115	S000002827	SCER_S000002827	Rad30	error-free translesion synthesis (GO:0070987),error-prone translesion synthesis (GO:0042276)	DNA polymerase eta, involved in translesion synthesis during post-replication repair; catalyzes the synthesis of DNA opposite cyclobutane pyrimidine dimers and other lesions; mutations in human pol eta are responsible for XPV
DCS_00871	27.54	1e-107	28.4183	122.003	162.295	187.352	Saccharomyces cerevisiae	SCER	PMID:9755161	S000003893	SCER_S000003893	Nmd5p	response to osmotic stress (GO:0006970)	Karyopherin, a carrier protein
DCS_00878	34.21	6e-56	73.3282	63.8063	37.61	72.948	Saccharomyces cerevisiae	SCER	PMID:11149920,17700056	S000005290	SCER_S000005290	ATG3	autophagic vacuole assembly (GO:0000045)	E2-like enzyme involved in autophagy and the cytoplasm-to-vacuole targeting (Cvt) pathway; plays a role in formation of Atg8p-phosphatidylethanolamine conjugates, which are involved in membrane dynamics during autophagy and Cvt
	34.53	2e-36	---	---	---	---	Schizosaccharomyces pombe	SPOM	PMID:19778961	SPBC3B9_06c.1	SPOM_SPBC3B9_06c.1	Atg3	cellular response to nitrogen starvation (GO:0006995),macroautophagy (GO:0016236)	autophagy associated protein Atg3
DCS_00882	51.47	0	3.44257	5.51296	10.8664	17.9811	Aspergillus nidulans	ANID	PMID:9202380,9675845	ANID_04789	ANID_ANID_04789T0	UvsI	DNA repair (GO:0006281),error-prone translesion synthesis (GO:0042276)	Protein involved in the response to UV; ortholog of S. cerevisiae Rev3p, a catalytic subunit of DNA polymerase zeta involved in post-replication DNA repair
	58.57	0	---	---	---	---	Neurospora crassa	NCRA	PMID:2525670	NCU01951	NCRA_NCU01951	Upr-1	DNA repair	ultraviolet photoreactivation-1
	42.36	0	---	---	---	---	Saccharomyces cerevisiae	SCER	PMID:9765213,11313481,12514101,17057245,17248528,17396018,17715002,18157155	S000006088	SCER_S000006088	Rev3	error-free translesion synthesis (GO:0070987),error-prone translesion synthesis (GO:0042276)	Catalytic subunit of DNA polymerase zeta, involved in translesion synthesis during post-replication repair; required for mutagenesis induced by DNA damage; involved in double-strand break repair
DCS_00891	46.91	1e-122	6.53959	7.33809	23.4064	22.0305	Neosartorya fischeri	NFIA	PMID:17384199	NFIA_071080	NFIA_NFIA_071080	APN1	DNA repair	DNA sequence characterization and molecular evolution of MAT1 and MAT2 mating-type loci of the self-compatible ascomycete mold
	28.27	8e-41	---	---	---	---	Schizosaccharomyces pombe	SPOM	PMID:14599746,14704348,15452279,16076563,17277362,20936170	SPBC3D6_10.1	SPOM_SPBC3D6_10.1	Apn2	base-excision repair (GO:0006284),cellular response to reactive oxygen species (GO:0034614)	AP-endonuclease
DCS_00891	38.6	6e-31	6.53959	7.33809	23.4064	22.0305	Saccharomyces cerevisiae	SCER	PMID:9765213,16793364	S000000115	SCER_S000000115	Apn2	base-excision repair (GO:0006284)	Class II abasic (AP) endonuclease involved in repair of DNA damage; homolog of human HAP1 and E. coli exoIII
DCS_00895	52.02	7e-104	75.2291	9.66632	18.8049	50.2997	Candida albicans	CALB	PMID:22438810	orf19.6656	XP_711409	DUR3	cellular response to starvation (GO:0009267)	Spermidine transporter; induced in strains from HIV patients with oral candidiasis; alkaline repressed; amphotericin B induced; colony morphology regulated by Ssn6; reduced oral epithelial cell damage by mutant; Spider biofilm induced
DCS_00903	28.3	1e-24	16.4533	46.9443	53.9414	50.1562	Schizosaccharomyces pombe	SPOM	PMID:12529438	SPCC417_05c.1	SPOM_SPCC417_05c.1	Chr2	cellular response to stress (GO:0033554)	chitin synthase regulatory factor Chr2
DCS_00910	41.18	1e-08	99.7626	24.758	18.7948	9.18208	Schizosaccharomyces pombe	SPOM	PMID:10879493	SPCC417_02.1	SPOM_SPCC417_02.1	Dad5	cellular response to osmotic stress (GO:0071470)	DASH complex subunit Dad5
DCS_00912	68.47	0	275.388	328.679	259.889	187.338	Saccharomyces cerevisiae	SCER	PMID:17537816	S000002242	SCER_S000002242	SUB2	transcription-coupled nucleotide-excision repair (GO:0006283)	Component of the TREX complex required for nuclear mRNA export
DCS_00913	28.81	1e-08	140.746	187.131	79.1751	71.9148	Saccharomyces cerevisiae	SCER	PMID:20417603	S000001113	SCER_S000001113	PCL5	negative regulation of macroautophagy (GO:0016242)	Cyclin
DCS_00913	36.6	5e-23	140.746	187.131	79.1751	71.9148	Schizosaccharomyces pombe	SPOM	PMID:12529438	SPAC19E9_03.1	SPOM_SPAC19E9_03.1	Pas1	cellular response to stress (GO:0033554)	cyclin Pas1
DCS_00917	74.29	0	17.7051	20.9645	24.0113	44.6083	Neurospora crassa	NCRA	PMID:9560435	NCU07440	NCRA_NCU07440	MUS-38	nucleotide excision repair	RAD1 homologue
	43.7	0	---	---	---	---	Schizosaccharomyces pombe	SPOM	PMID:8114734,8709952,10080187,15485909,15722486,18270439,19470480,22064477	SPCC970_01.1	SPOM_SPCC970_01.1	Rad16	nucleotide-excision repair (GO:0006289),nucleotide-excision repair, DNA incision, 5'-to lesion (GO:0006296),nucleotide-excision repair involved in interstrand cross-link repair (GO:1901255)	DNA repair endonuclease XPF
	33.92	1e-149	---	---	---	---	Saccharomyces cerevisiae	SCER	PMID:1411547,7559571,7891718,11514439,16084390,16793364,17636031,SGDREF:S000146947	S000005943	SCER_S000005943	Rad1	double-strand break repair via homologous recombination (GO:0000724),double-strand break repair via single-strand annealing, removal of nonhomologous ends (GO:0000736),meiotic mismatch repair (GO:0000710),nucleotide-excision repair, DNA incision, 5'-to lesion (GO:0006296)	Single-stranded DNA endonuclease (with Rad10p), cleaves single-stranded DNA during nucleotide excision repair and double-strand break repair; subunit of Nucleotide Excision Repair Factor 1 (NEF1); homolog of human XPF protein
DCS_00928	31.91	5e-145	0.604262	0.564136	0.482826	2.9661	Schizosaccharomyces pombe	SPOM	PMID:11073995	SPAC6F12_09.1	SPOM_SPAC6F12_09.1	Rdp1	DNA repair	RNA-directed RNA polymerase
DCS_00934	55.76	3e-49	450.625	161.82	178.586	335.485	Aspergillus nidulans	ANID	PMID:17258477,19965775	ANID_08692	ANID_ANID_08692T0	PrxA	cellular response to osmotic stress (GO:0071470),cellular response to oxidative stress (GO:0034599)	Thioredoxin-dependent peroxidase; intracellular; PRX5-like domain; highly similar to the allergen Aspf3 from related fungi; menadione stress-repressed protein; osmoadaptation-induced protein; repressed by starvation-induced autophagy
	34.32	6e-23	---	---	---	---	Candida albicans	CALB	PMID:17715369	orf19.2762	CALB_orf19.2762	AHP1	oxidative stress	Putative alkyl hydroperoxide reductase; immunogenic in mouse; biofilm-induced; fluconazole-induced; amphotericin B, caspofungin, alkaline downregulated; induced in core stress response; regulated by Ssk1p, Nrg1p, Tup1p, Ssn6p, Hog1p, Hap43p
	36.9	6e-21	---	---	---	---	Saccharomyces cerevisiae	SCER	PMID:15051715,18166238,18201562	S000004099	SCER_S000004099	AHP1	cellular response to oxidative stress (GO:0034599)	Thiol-specific peroxiredoxin, reduces hydroperoxides to protect against oxidative damage; function in vivo requires covalent conjugation to Urm1p
DCS_00942	24.19	7e-06	4.88621	21.1416	23.7646	32.3373	Candida albicans	CALB	PMID:22381911	orf19.101	Q59WV0	RIM9	cellular response to starvation (GO:0009267)	Protein required for alkaline pH response via the Rim101 signaling pathway; ortholog of S. cerevisiae Rim9 and A. nidulans palI; Spider biofilm induced
DCS_00987	30.39	6e-71	17.864	8.46644	15.0122	48.372	Saccharomyces cerevisiae	SCER	PMID:22718752	S000002456	Q04311	VMS1	nucleus-associated proteasomal ubiquitin-dependent protein catabolic process (GO:0071630)	Component of a Cdc48p-complex involved in protein quality control; exhibits cytosolic and ER-membrane localization, with Cdc48p, during normal growth, and contributes to ER-associated degradation (ERAD) of specific substrates at a step after their ubiquitination; forms a mitochondrially-associated complex with Cdc48p and Npl4p under oxidative stress that is required for ubiquitin-mediated mitocho…
DCS_04305	50.36	0	32.5003	52.6833	40.0007	33.4492	Aspergillus nidulans	ANID	PMID:19129662	ANID_03583	ANID_ANID_03583T0	KpcA	cellular response to osmotic stress (GO:0071470)	Protein with homology to subtilisin serine proteases; enhanced specificity for cleavage of dibasic peptide sequences
	53.36	0	---	---	---	---	Aspergillus oryzae	AORY	PMID:15302836	AO090009000291	AORY_AO090009000291	KexB	response to osmotic stress (GO:0006970)	Kexin like processing protease
DCS_04318	32.4	3e-45	34.1677	30.1351	26.5738	34.5571	Saccharomyces cerevisiae	SCER	PMID:10681587	S000002868	SCER_S000002868	TFB3	nucleotide-excision repair (GO:0006289)	Subunit of TFIIH and nucleotide excision repair factor 3 complexes
DCS_04334	60.56	0	9.85668	7.71232	9.05307	8.41924	Saccharomyces cerevisiae	SCER	PMID:20516198,22564307	S000000119	SCER_S000000119	MCM2	double-strand break repair via break-induced replication (GO:0000727),cellular response to DNA damage stimulus (GO:0006974)	Protein involved in DNA replication
DCS_04350	48.48	8e-61	49.8534	31.5041	22.0605	18.7332	Schizosaccharomyces pombe	SPOM	PMID:16303848,19168987	SPBC20F10_06.1	SPOM_SPBC20F10_06.1	Mad2	DNA repair	spindle checkpoint protein
	44.59	1e-48	---	---	---	---	Saccharomyces cerevisiae	SCER	PMID:17721080	S000003567	SCER_S000003567	Mad2	DNA repair	Component of the spindle-assembly checkpoint complex; delays the onset of anaphase in cells with defects in mitotic spindle assembly; forms a complex with Mad1p; regulates APC/C activity during prometaphase and metaphase of meiosis I
	38.56	1e-39	---	---	---	---	Candida albicans	CALB	PMID:12100546	orf19.1040	CALB_orf19.1040	MAD2	cellular response to oxidative stress (GO:0034599)	Protein required for the spindle assembly checkpoint of the cell cycle; necessary for survival in host cell macrophages and for virulence in a mouse model of systemic candidiasis
DCS_04351	56.77	3e-63	354.982	28.0848	7.89398	5.55019	Cryptococcus neoformans	CNEO	PMID:14982637,15643075,16524907	CNBG_2132	CNEO_CNBG_2132T0	Tsa1	oxidative stress	thioredoxin-dependent peroxide reductase
	56.61	8e-61	---	---	---	---	Candida albicans	CALB	PMID:16102003,16134099,18791036	orf19.7417	CALB_orf19.7417	TSA1	cellular response to oxidative stress (GO:0034599),cellular response to stress (GO:0033554),hydrogen peroxide catabolic process (GO:0042744),response to hydrogen peroxide (GO:0042542)	TSA/alkyl hydroperoxide peroxidase C (AhPC) family protein; similar to thiol-dependent peroxidases of oxidative stress signaling; antigenic; hyphal surface, nucleus; yeast-form nucleus, cytoplasm; biofilm, phagocytosis, peroxide induced
	57.29	3e-60	---	---	---	---	Schizosaccharomyces pombe	SPOM	PMID:15225554,18233959,22245228	SPCC576_03c.1	SPOM_SPCC576_03c.1	Tpx1	cellular response to oxidative stress (GO:0034599),hydrogen peroxide catabolic process (GO:0042744),removal of superoxide radicals (GO:0019430),hydrogen peroxide catabolic process (GO:0042744)	thioredoxin peroxidase
	56.99	3e-58	---	---	---	---	Saccharomyces cerevisiae	SCER	PMID:8344960,15051715,15210711,17121842,17535927,17671363,18051751,18271751,18725414,19106090,19543365	S000004490	SCER_S000004490	Tsa1	cellular response to oxidative stress (GO:0034599),DNA damage checkpoint (GO:0000077),DNA protection (GO:0042262),response to hydroperoxide (GO:0033194)	Thioredoxin peroxidase, acts as both a ribosome-associated and free cytoplasmic antioxidant; self-associates to form a high-molecular weight chaperone complex under oxidative stress; deletion results in mutator phenotype
	58.12	4e-58	---	---	---	---	Saccharomyces cerevisiae	SCER	PMID:9888818,15051715	S000002861	SCER_S000002861	TSA2	cellular response to oxidative stress (GO:0034599)	Stress inducible cytoplasmic thioredoxin peroxidase
DCS_04357	53.85	4e-169	62.1508	31.6905	35.6796	25.4242	Aspergillus nidulans	ANID	PMID:18681941	ANID_09103	ANID_ANID_09103T0	AifA	cellular response to oxidative stress (GO:0034599)	Putative apoptosis-inducing factor (AIF)-like mitochondrial oxidoreductase; mutants display decreased survival in the presence of farnesol or menadione, decreased electron transport; expression upregulated after exposure to farnesol
DCS_04373	61.61	2e-22	149.176	193.701	217.947	303.056	Aspergillus fumigatus	AFUM	PMID:16314125	Afu8g02750	AFUM_Afu8g02750	CgrA	response to heat (GO:0009408)	rRNA-processing protein
DCS_04420	76.94	0	384.952	342.747	121.923	319.171	Aspergillus fumigatus	AFUM	PMID:15813678	Afu8g01670	AFUM_Afu8g01670	Cat2	hydrogen peroxide catabolic process (GO:0042744)	Catalase
	70.99	0	---	---	---	---	Aspergillus nidulans	ANID	PMID:11157957	ANID_07388	ANID_ANID_07388T0	CpeA	cellular response to heat (GO:0034605),cellular response to starvation (GO:0009267),response to reactive oxygen species (GO:0000302)	Putative catalase-peroxidase with a predicted role in gluconic acid and gluconate metabolism; protein also identified as laccase II which is expressed during sexual development
	75.07	0	---	---	---	---	Neurospora crassa	NCRA	PMID:17895581	NCU05770	NCRA_NCU05770	CAT-2	oxidative stress	peroxidase/catalase 2
DCS_04421	32.34	3e-110	8.89172	40.0238	45.2883	40.5642	Candida albicans	CALB	PMID:17464051	orf19.6214	CALB_orf19.6214	ATC1	response to stress	Cell wall acid trehalase; catalyzes hydrolysis of the disaccharide trehalose; similar to S. cerevisiae vacuolar acid trehalase (Ath1p); Hap43p-repressed gene
	31.29	4e-106	---	---	---	---	Saccharomyces cerevisiae	SCER	PMID:8633854,19016884	S000006230	SCER_S000006230	ATH1	response to stress (GO:0006950),cellular response to desiccation (GO:0071465)	Acid trehalase required for utilization of extracellular trehalose
DCS_04422	48.6	0	25.6731	169.673	200.968	121.965	Aspergillus fumigatus	AFUM	PMID:16702099	Afu2g00660	AFUM_Afu2g00660	TcsB	osmosensory signaling pathway via two-component system (GO:0007234)	Transmembrane hybrid-type histidine kinase
	48.13	0	---	---	---	---	Aspergillus nidulans	ANID	PMID:12406718	ANID_01800	ANID_ANID_01800T0	TcsB	osmosensory signaling pathway via two-component system (GO:0007234)	Transmembrane histidine kinase, part of a two-component signal transducer involved in the HOG signaling pathway that regulates osmotic stress response' transcript upregulated by growth in glycerol
	28.25	4e-60	---	---	---	---	Candida albicans	CALB	PMID:9493379,17660361	orf19.3256	CALB_orf19.3256	Sln1	osmosensory signaling pathway via two-component system (GO:0007234)	Histidine kinase involved in a two-component signaling pathway that regulates cell wall biosynthesis; mutants are sensitive to growth on H2O2 medium
DCS_04426	51.3	4e-171	74.7832	95.0217	85.0207	64.9305	Schizosaccharomyces pombe	SPOM	PMID:12805221,18235227,21035342	SPCC24B10_07.1	SPOM_SPCC24B10_07.1	Gad8	induction of conjugation upon nitrogen starvation (GO:0031142)	S6 kinase family protein kinase Gad9
	48.67	3e-158	---	---	---	---	Cryptococcus neoformans	CNEO	PMID:22339665	CNBG_0979	CNEO_CNBG_0979T0	YPK1	starvation	AGC/AKT protein kinase
DCS_04442	23.13	2e-29	21.8721	13.7556	24.6759	32.5947	Saccharomyces cerevisiae	SCER	PMID:17721080	S000003054	SCER_S000003054	Mad1	DNA repair	Coiled-coil protein involved in the spindle-assembly checkpoint; phosphorylated by Mps1p upon checkpoint activation which leads to inhibition of the activity of the anaphase promoting complex; forms a complex with Mad2p
DCS_04444	43.6	0	6.83906	11.942	18.1299	10.622	Aspergillus nidulans	ANID	PMID:15948962	ANID_03619	ANID_ANID_03619T0	SldI	DNA damage checkpoint (GO:0000077),response to DNA damage stimulus (GO:0006974)	Protein with similarity to Rad50; transcript induced in response to DNA damaging agents
	49.24	0	---	---	---	---	Neurospora crassa	NCRA	PMID:11016845 ,2525670	NCU00901	NCRA_NCU00901	Uvs-6	DNA repair	ultraviolet-sensitive-6
	32.25	2e-169	---	---	---	---	Saccharomyces cerevisiae	SCER	PMID:9334324,11459961,12399380,15546877,15568977,15589152,15757898,15852023,16765654,17349953,17396017,17426050,17589524,17674145,17698079,17936710,18007598,20040573	S000005194	SCER_S000005194	Rad50	base-excision repair (GO:0006284),double-strand break repair via break-induced replication (GO:0000727),double-strand break repair via nonhomologous end joining (GO:0006303),meiotic DNA double-strand break processing (GO:0000706)	Subunit of MRX complex, with Mre11p and Xrs2p, involved in processing double-strand DNA breaks in vegetative cells, initiation of meiotic DSBs, telomere maintenance, and nonhomologous end joining
	30.23	3e-160	---	---	---	---	Candida albicans	CALB	PMID:17965250	orf19.1648	CALB_orf19.1648	RAD50	cellular response to oxidative stress (GO:0034599),DNA repair (GO:0006281)	Putative DNA double-strand break repair factor; involved in response to oxidative stress and drug resistance
DCS_04462	54.14	0	45.903	117.431	91.8292	238.677	Aspergillus nidulans	ANID	PMID:16368011	ANID_04483	ANID_ANID_04483T0	AN4483	response to oxidative stress (GO:0006979 )	Calcium/calmodulin-dependent protein kinase
	47.69	7e-133	---	---	---	---	Schizosaccharomyces pombe	SPOM	PMID:12080074,12529438,18065650,20444100,21138961	SPCC1322_08.1	SPOM_SPCC1322_08.1	Srk1	cellular response to stress (GO:0033554),stress-activated protein kinase signaling cascade (GO:0031098)	MAPK-activated protein kinase Srk2
	51.32	3e-117	---	---	---	---	Candida albicans	CALB	PMID:20402792	orf19.2268	CALB_orf19.2268	Rck2	oxidative stress	Predicted MAP kinase-activated protein kinase, similar to S. cerevisiae serine/threonine protein kinase Rck2p; induced by osmotic stress via Hog1p; macrophage/pseudohyphal-repressed; mutants are sensitive to rapamycin
	53.69	3e-110	---	---	---	---	Schizosaccharomyces pombe	SPOM	PMID:11886858,12589433	SPAC23A1_06c.1	SPOM_SPAC23A1_06c.1	Cmk2	cellular response to oxidative stress (GO:0034599),stress-activated protein kinase signaling cascade (GO:0031098)	MAPK-activated protein kinase Cmk2
	41.63	2e-92	---	---	---	---	Saccharomyces cerevisiae	SCER	PMID:11344302,16381815	S000004238	SCER_S000004238	RCK2	cellular response to oxidative stress (GO:0034599),osmosensory signaling pathway (GO:0007231)	Protein kinase involved in response to oxidative and osmotic stress
	40.74	4e-72	---	---	---	---	Saccharomyces cerevisiae	SCER	PMID:23660188	S000003126	P38622	RCK1	response to stress	Protein kinase involved in the response to oxidative stress; identified as suppressor of S. pombe cell cycle checkpoint mutations
DCS_04464	70.21	1e-118	103.023	68.4836	80.661	84.6797	Saccharomyces cerevisiae	SCER	PMID:17387467,18373682,23818613	S000001900	SCER_S000001900	Mpr1	oxidative stress	L-azetidine-2-carboxylic acid acetyltransferase, reduces intracellular ROS and contributes to L-proline analog resistance and tolerance to ethanol and freezing; member of N-acetyltransferase superfamily; not found in the S288C strain
DCS_04465	74.53	0	21.9357	49.3002	58.7179	66.6937	Aspergillus nidulans	ANID	PMID:11004483	ANID_04493	ANID_ANID_04493T0	RpdA	double-strand break repair via nonhomologous end joining (GO:0006303)	Histone deacetylae
	68.19	0	---	---	---	---	Saccharomyces cerevisiae	SCER	PMID:17339336,20398213,22539722	S000005274	SCER_S000005274	Rpd3	positive regulation of transcription from RNA polymerase II promoter in response to heat stress (GO:0061408),positive regulation of macroautophagy (GO:0016239); oxidative stress	Histone deacetylase; regulates transcription, silencing, and other processes by influencing chromatin remodeling; forms at least two different complexes which have distinct functions and members
	46.76	6e-118	---	---	---	---	Saccharomyces cerevisiae	SCER	PMID:18487345	S000003162	SCER_S000003162	Hos2	positive regulation of stress-activated MAPK cascade (GO:0032874)	Histone deacetylase required for gene activation via specific deacetylation of lysines in H3 and H4 histone tails; subunit of the Set3 complex, a meiotic-specific repressor of sporulation specific genes that contains deacetylase activity
DCS_04467	65.17	2e-61	3005.01	935.52	375.256	133.33	Saccharomyces cerevisiae	SCER	PMID:17846586	S000002562	SCER_S000002562	CPR1	oxidative stress	Cytoplasmic peptidyl-prolyl cis-trans isomerase (cyclophilin), catalyzes the cis-trans isomerization of peptide bonds N-terminal to proline residues; binds the drug cyclosporin A
	62.22	2e-55	---	---	---	---	Saccharomyces cerevisiae	SCER	PMID:17881727	S000004543	SCER_S000004543	Cpr3	oxidative stress	Mitochondrial peptidyl-prolyl cis-trans isomerase (cyclophilin), catalyzes the cis-trans isomerization of peptide bonds N-terminal to proline residues; involved in protein refolding after import into mitochondria
DCS_04477	44.93	9e-145	290.309	124.372	43.2886	445.564	Saccharomyces cerevisiae	SCER	PMID:17994632	S000005553	SCER_S000005553	Sti1	heat stress; osmotic stress	Hsp90 cochaperone, interacts with the Ssa group of the cytosolic Hsp70 chaperones and activates Ssa1p ATPase activity; interacts with Hsp90 chaperones and inhibits their ATPase activity; homolog of mammalian Hop
DCS_04494	56.18	0	35.8799	1433.72	594.103	486.928	Aspergillus nidulans	ANID	PMID:18495868	ANID_00387	ANID_ANID_00387T0	CryA	photoreactive repair (GO:0000719)	Cryptochrome, nuclearly-localized protein that senses UVA and blue light and represses sexual development by regulating other regulators such as VeA, NsdD, and RosA; member of the class I cyclobutane pyrimidine dimer (CPD) photolyase family
	63.36	0	---	---	---	---	Neurospora crassa	NCRA	PMID:1833725	NCU08626	NCRA_NCU08626	PHR	DNA repair	Deoxyribodipyrimidine photolyase
	33.91	2e-90	---	---	---	---	Saccharomyces cerevisiae	SCER	PMID:10915863	S000005913	SCER_S000005913	PHR1	photoreactive repair (GO:0000719)	DNA photolyase involved in photoreactivation
DCS_04531	31.89	1e-69	34.6851	51.3779	48.5224	23.6107	Aspergillus fumigatus	AFUM	PMID:21840411	Afu1g17270	AFUM_Afu1g17270	Fre2	cellular response to iron ion starvation (GO:0010106)	Metalloreductase involved in response to iron starvation; repressed by iron through SreA-dependent regulatory system
DCS_04532	45.28	1e-20	1452.25	110.247	32.4627	29.0205	Saccharomyces cerevisiae	SCER	PMID:18391437	S000004033	SCER_S000004033	Trx1	oxidative stress	Cytoplasmic thioredoxin isoenzyme of the thioredoxin system which protects cells against oxidative and reductive stress, forms LMA1 complex with Pbi2p, acts as a cofactor for Tsa1p, required for ER-Golgi transport and vacuole inheritance
DCS_04536	64.29	8e-65	132.823	163.432	59.2938	92.9309	Aspergillus nidulans	ANID	PMID:19373970	ANID_10562	ANID_ANID_10562T0	MsrA	cellular response to oxidative stress (GO:0034599)	Putative methionine sulfoxide reductase with a predicted role in the reduction of methionine sulfoxide to methionine
	50.61	5e-46	---	---	---	---	Schizosaccharomyces pombe	SPOM	PMID:22245228	SPAC29E6_05c.1	CAB66468	MXR1	cellular response to hydrogen peroxide (GO:0070301)	peptide-methionine (S)-S-oxide reductase MsrA
	45.45	1e-41	---	---	---	---	Saccharomyces cerevisiae	SCER	PMID:9275166,11929995	S000000844	SCER_S000000844	MXR1	cellular response to oxidative stress (GO:0034599)	Methionine-S-sulfoxide reductase
DCS_04554	43.92	6e-54	347.179	153.797	189.342	226.281	Schizosaccharomyces pombe	SPOM	PMID:14968130	SPBC1709_18.1	SPOM_SPBC1709_18.1	Tif452	cellular response to stress (GO:0033554)	translation initiation factor eIF4E 4F complex subunit
	40.97	2e-45	---	---	---	---	Saccharomyces cerevisiae	SCER	PMID:17908917	S000005499	SCER_S000005499	EIF4E	cellular response to stress	Cytoplasmic mRNA cap binding protein and translation initiation factor eIF4E; the eIF4E-cap complex is responsible for mediating cap-dependent mRNA translation via interactions with translation initiation factor eIF4G (Tif4631p or Tif4632p)
DCS_04557	31.79	1e-58	45.8016	137.944	101.637	104.766	Saccharomyces cerevisiae	SCER	PMID:7969142	S000002590	SCER_S000002590	CDC1	DNA repair (GO:0006281)	Putative lipid phosphatase of the endoplasmic reticulum
DCS_04563	30.9	3e-25	66.5362	31.2905	30.8178	21.4532	Schizosaccharomyces pombe	SPOM	PMID:1563349,2355921,7254221,8497322,8846774,8960132,9487130,9524127,9660799,9705507,9716408,9828137,9828139,9872989,9878245,10871397,11340080,12032307,12196391,12930957,14624239,14643429,15279787,15371342,15533944,15876866,16731526,16814252,16879101,17426133,20505337	SPAC1952_07.1	SPOM_SPAC1952_07.1	Rad1	DNA repair (GO:0006281),intra-S DNA damage checkpoint (GO:0031573),mitotic cell cycle G2/M transition DNA damage checkpoint (GO:0007095)	checkpoint clamp complex protein
	23.05	9e-08	---	---	---	---	Saccharomyces cerevisiae	SCER	PMID:9564050,16137930,17174924,17561505,17624540,19669493	S000005895	SCER_S000005895	RAD17	DNA damage checkpoint (GO:0000077),double-strand break repair (GO:0006302)	Checkpoint protein, involved in the activation of the DNA damage and meiotic pachytene checkpoints; with Mec3p and Ddc1p, forms a clamp that is loaded onto partial duplex DNA; homolog of human and S. pombe Rad1 and U. maydis Rec1 proteins
DCS_04563	26.37	4e-06	66.5362	31.2905	30.8178	21.4532	Ustilago maydis	UMAY	PMID:1473180,1934111,2628171,7565682,8276878,8722772,9660799,9828139	UM03380	UMAY_UM03380	Rec1	DNA repair	REC1_USTMA REC1 PROTEIN
DCS_04564	64.49	1e-144	42.2916	51.5802	68.4651	69.2217	Saccharomyces cerevisiae	SCER	PMID:23865462	S000003484	Q03330	GCN5	stress response	Acetyltransferase, modifies N-terminal lysines on histones H2B and H3; acetylates Rsc4p, a subunit of the RSC chromatin-remodeling complex, altering replication stress tolerance; catalytic subunit of the ADA and SAGA histone acetyltransferase complexes; founding member of the Gcn5p-related N-acetyltransferase superfamily; mutant displays reduced transcription elongation in the G-less-based run-on…
	56.94	1e-127	---	---	---	---	Schizosaccharomyces pombe	SPOM	PMID:18199689,19633696,20081370,20338033	SPAC1952_05.1	SPOM_SPAC1952_05.1	Gcn5	KCl stress	SAGA complex histone acetyltransferase subunit
DCS_04564	55.11	2e-100	42.2916	51.5802	68.4651	69.2217	Cryptococcus neoformans	CNEO	PMID:20581290,22174677	CNBG_0230	CNEO_CNBG_0230T0	Gcn5	KCl stress	transcriptional activator gcn5
DCS_04570	55.99	3e-100	23.0186	47.2	47.3314	82.4813	Neurospora crassa	NCRA	PMID:19940117	NCU00651	NCRA_NCU00651	PNG1	DNA repair	peptide N-glycanase-1
DCS_04578	43.46	7e-55	5.46213	5.3001	11.8532	35.0322	Aspergillus nidulans	ANID	PMID:11361337,12791148	ANID_03372	ANID_ANID_03372T0	ScaA	cellular response to oxidative stress (GO:0034599),DNA double-strand break processing (GO:0000729),DNA repair (GO:0006281),mitotic cell cycle G2/M transition DNA damage checkpoint (GO:0007095)	Putative DNA repair protein with homology to human nibrin; involved in S-phase recovery and G2-M checkpoint; transcript induced in response to DNA damaging agents; also known as campothecin resistance conferring protein rcaA
DCS_04587	28.1	2e-18	38.819	20.2985	28.0187	30.0317	Schizosaccharomyces pombe	SPOM	PMID:18062930	SPCC736_09c.1	SPOM_SPCC736_09c.1	SPCC736.09c	double-strand break repair via homologous recombination (GO:0000724),double-strand break repair via nonhomologous end joining (GO:0006303)	TRAX
DCS_04589	37.39	1e-38	30.2642	59.1711	82.6178	51.961	Aspergillus fumigatus	AFUM	PMID:23151814	Afu4g12530	XP_751578	cccA	iron resistance	Putative iron transporter of the vacuolar membrane, involved in vacuolar iron storage
DCS_04608	33.86	0	17.9554	47.7376	73.9249	73.7752	Saccharomyces cerevisiae	SCER	PMID:14711989,17339336,20398213	S000005364	SCER_S000005364	Sin3	double-strand break repair via nonhomologous end joining (GO:0006303),positive regulation of transcription from RNA polymerase II promoter in response to heat stress (GO:0061408)	Component of the Sin3p-Rpd3p histone deacetylase complex, involved in transcriptional repression and activation of diverse processes, including mating-type switching and meiosis; involved in the maintenance of chromosomal integrity
DCS_04624	41.21	6e-138	42.9683	40.5408	70.4836	47.7877	Candida albicans	CALB	PMID:20843317	orf19.4985	CALB_orf19.4985	Gup1	genotoxic stress	Putative O-acyltransferase with a role in glycerol uptake; functionally complements growth of S. cerevisiae gup1 mutant under salt stress; required for normal ergosterol distribution, hyphal growth, biofilm formation
	39.14	5e-119	---	---	---	---	Saccharomyces cerevisiae	SCER	PMID:17608707	S000006110	SCER_S000006110	GUP2	genotoxic stress	Probable membrane protein with a possible role in proton symport of glycerol; member of the MBOAT family of putative membrane-bound O-acyltransferases; Gup1p homolog
DCS_04634	39.03	8e-109	17.2578	0.579962	0.495862	4.2293	Saccharomyces cerevisiae	SCER	PMID:18362157	S000004613	SCER_S000004613	HXT2	starvation	High-affinity glucose transporter of the major facilitator superfamily, expression is induced by low levels of glucose and repressed by high levels of glucose
	38.27	6e-107	---	---	---	---	Saccharomyces cerevisiae	SCER	PMID:18362157	S000002750	SCER_S000002750	HXT7	starvation	High-affinity glucose transporter of the major facilitator superfamily, nearly identical to Hxt6p, expressed at high basal levels relative to other HXTs, expression repressed by high glucose levels
DCS_04664	62.62	2e-77	1136.88	1442.23	967.14	677.417	Candida albicans	CALB	PMID:22392610	orf19.5180	XP_888891	PRX1	cellular response to oxidative stress (GO:0034599)	Thioredoxin peroxidase; transcriptionally induced by interaction with macrophage; fluconazole induced; Fkh2p-downregulated; caspofungin repressed; protein present in exponential and stationary growth phase yeast cultures
	55.45	4e-65	---	---	---	---	Saccharomyces cerevisiae	SCER	PMID:15051715,17460215	S000000160	SCER_S000000160	PRX1	cellular response to oxidative stress (GO:0034599)	Mitochondrial peroxiredoxin (1-Cys Prx) with thioredoxin peroxidase activity, has a role in reduction of hydroperoxides; reactivation requires Trr2p and glutathione; induced during respiratory growth and oxidative stress; phosphorylated
	54.46	7e-63	---	---	---	---	Cryptococcus neoformans	CNEO	PMID:14982637	CNBG_3739	CNEO_CNBG_3739T0	TSA3	oxidative stress	thiol-specific antioxidant protein 3
DCS_04675	66.8	0	98.0008	102.745	96.531	80.6902	Candida albicans	CALB	PMID:11681208	orf19.3575	CALB_orf19.3575	CDC19	induction by symbiont of host defense response (GO:0044416)	Pyruvate kinase; on yeast cell surface; Gcn4p, Hog1p regulated; induced on polystyrene adherence; downregulated by phagocytosis, farnesol treatment; mutation affects filamentation; stationary phase enriched; biofilm, Hap43p-induced gene
	83.83	0	---	---	---	---	Fusarium graminearum	FGSG	PMID:22216007	FGSG_07528	FGSG_FGSG_07528	PK	induction by symbiont of host defense response	pyruvate kinase
	63.42	0	---	---	---	---	Schizosaccharomyces pombe	SPOM	PMID:19366728	SPAC4H3_10c.1	SPOM_SPAC4H3_10c.1	Pyk1	cellular response to nitrogen starvation (GO:0006995)	pyruvate kinase (predicted)
DCS_04679	32.03	5e-94	23.6752	33.1163	52.0188	27.4764	Saccharomyces cerevisiae	SCER	PMID:20042611	S000004470	SCER_S000004470	SPT5	transcription-coupled nucleotide-excision repair (GO:0006283)	Protein regulating Pol I and II transcription and pre-mRNA processing
DCS_04682	45.29	2e-151	5.00998	2.77618	10.2617	4.13464	Schizosaccharomyces pombe	SPOM	PMID:18851838,22723423; 22844101	SPAC9_05.1	SPOM_SPAC9_05.1	Fml1	negative regulation of double-strand break repair via homologous recombination (GO:2000042),replication fork processing (GO:0031297),replication fork reversal (GO:0071932),meiotic strand displacement involved in double-strand break repair via SDSA (GO:1902346),DSB repair	ATP-dependent 3' to 5' DNA helicase, FANCM ortholog
	38.78	7e-122	---	---	---	---	Saccharomyces cerevisiae	SCER	PMID:19995966	S000001441	SCER_S000001441	MPH1	recombinational repair (GO:0000725)	Member of the DEAH family of helicases
DCS_04687	50.37	1e-111	14.7735	15.8952	4.38026	2.05797	Schizosaccharomyces pombe	SPOM	PMID:18385517,22918952	SPAC1782_09c.1	SPOM_SPAC1782_09c.1	Flp1	DNA repair,cellular response to DNA damage stimulus (GO:0006974), cellular response to hydrogen peroxide (GO:0070301)	Cdc14-related protein phosphatase Clp1/Flp1
DCS_04695	51.92	1e-132	9.41244	85.5518	78.8065	127.557	Candida albicans	CALB	PMID:15819622	orf19.1614	CALB_orf19.1614	MEP1	cellular response to nitrogen starvation (GO:0006995)	Ammonium permease; Mep1p is more efficient ammonium permease than Mep2p, whereas Mep2p has additional regulatory role; 11 predicted transmembrane regions; low mRNA abundance; hyphal downregulated; late-stage biofilm-induced
DCS_04704	24.48	5e-06	55.3336	46.6958	58.4633	47.972	Saccharomyces cerevisiae	SCER	PMID:21737840	S000005649	SCER_S000005649	LEO1	regulation of transcription-coupled nucleotide-excision repair (GO:0090262)	Component of the Paf1 complex
DCS_04711	29.37	5e-43	45.3113	107.879	124.897	178.746	Schizosaccharomyces pombe	SPOM	PMID:1480481,8709952	SPCC338_17c.1	SPOM_SPCC338_17c.1	Rad21	double-strand break repair (GO:0006302),double-strand break repair via homologous recombination (GO:0000724)	mitotic cohesin complex, non-SMC subunit Rad21
	23.8	2e-14	---	---	---	---	Saccharomyces cerevisiae	SCER	PMID:11448778,18614046	S000002161	SCER_S000002161	MCD1	double-strand break repair (GO:0006302),response to DNA damage stimulus (GO:0006974)	Essential subunit of the cohesin complex
DCS_03446	41.32	1e-40	16.5514	25.9313	37.9226	28.7447	Schizosaccharomyces pombe	SPOM	PMID:15550243	SPCC4B3_12.1	SPOM_SPCC4B3_12.1	Set9	DNA damage checkpoint (GO:0000077)	histone lysine methyltransferase Set9
DCS_04712	73.49	0	34.536	52.8097	66.5917	32.6567	Neurospora crassa	NCRA	PMID:10712689	NCU03292	NCRA_NCU03292	PMR-1	response to cation stress	Calcium P-type ATPase
	49.85	0	---	---	---	---	Saccharomyces cerevisiae	SCER	PMID:17142482,18973803	S000003135	SCER_S000003135	Pmr1	oxidative stress	High affinity Ca2+/Mn2+ P-type ATPase required for Ca2+ and Mn2+ transport into Golgi; involved in Ca2+ dependent protein sorting and processing; mutations in human homolog ATP2C1 cause acantholytic skin condition Hailey-Hailey disease
	22.84	5e-63	---	---	---	---	Saccharomyces cerevisiae	SCER	PMID:20065092	S000006309	SCER_S000006309	COG4	macroautophagy (GO:0016236)	Essential component of the conserved oligomeric Golgi complex
DCS_04715	51.24	0	8.73769	4.19219	3.37812	5.35934	Saccharomyces cerevisiae	SCER	PMID:20516198	S000006223	SCER_S000006223	MCM4	double-strand break repair via break-induced replication (GO:0000727)	Essential helicase component of heterohexameric MCM2-7 complexes
DCS_04721	78.67	8e-138	419.015	201.925	148.977	230.815	Aspergillus nidulans	ANID	PMID:17258477	ANID_02968	ANID_ANID_02968T0	IppA	cellular response to osmotic stress (GO:0071470)	Putative inorganic diphosphatase with a predicted role in energy metabolism; intracellular; protein abundance decreased by menadione stress; protein expressed at increased levels during osmoadaptation
DCS_04727	60	0	272.694	489.668	452.665	266.676	Aspergillus fumigatus	AFUM	PMID:22163332	Afu4g12850	AFUM_Afu4g12850	ClxA	heat stress	Calnexin, ER membrane chaperone involved in folding of glycoproteins directed to the secretory pathway; hypoxia repressed
	50.62	1e-121	---	---	---	---	Schizosaccharomyces pombe	SPOM	PMID:7621821,17328741,22682253	SPAC3C7_11c.1	SPOM_SPAC3C7_11c.1	Cnx1	cellular response to heat (GO:0034605),endoplasmic reticulum unfolded protein response (GO:0030968)	calnexin Cnx1
DCS_03448	51.32	2e-18	58.9086	86.1805	67.5971	114.252	Saccharomyces cerevisiae	SCER	PMID:12482937,17030604,17452455,17535246,17644494,18408053	S000003038	SCER_S000003038	Rpb9	response to DNA damage stimulus (GO:0006974),transcription-coupled nucleotide-excision repair (GO:0006283)	RNA polymerase II subunit B12.6; contacts DNA; mutations affect transcription start site selection and fidelity of transcription
DCS_04733	31.98	1e-18	52.8794	22.127	37.4128	29.1214	Saccharomyces cerevisiae	SCER	PMID:20516198	S000002897	SCER_S000002897	SLD5	double-strand break repair via break-induced replication (GO:0000727)	Subunit of the GINS complex
DCS_04740	35.25	5e-37	20.8767	50.7201	61.7319	75.309	Schizosaccharomyces pombe	SPOM	PMID:19933844	SPAC144_02.1	SPOM_SPAC144_02.1	Iec1	DNA repair	Ino80 complex subunit
DCS_04747	56.77	3e-178	81.514	857.374	696.424	361.433	Candida albicans	CALB	PMID:20345900	orf19.829	CALB_orf19.829	SCH9	osmotic stress; oxidative stress	Protein kinase involved in growth control, normal cell size, resistance to rapamycin and cations, chlamydospore formation, filamentous growth under some conditions, and virulence; prevents hypha formation under hypoxia at high CO2 levels
	52.56	7e-178	---	---	---	---	Saccharomyces cerevisiae	SCER	PMID:11292860,17568771,18225956,18423200,18469137,18759743,19073887,24196832	S000001248	SCER_S000001248	Sch9	age-dependent response to oxidative stress involved in chronological cell aging (GO:0001324),regulation of response to osmotic stress (GO:0047484),regulation of transcription from RNA polymerase II promoter in response to oxidative stress (GO:0043619)	Protein kinase involved in transcriptional activation of osmostress-responsive genes; regulates G1 progression, cAPK activity, nitrogen activation of the FGM pathway; involved in life span regulation; homologous to mammalian Akt/PKB
	57.68	4e-147	---	---	---	---	Schizosaccharomyces pombe	SPOM	PMID:16822282,19409973,20075862,20453258,23074192	SPAC22E12_14c.1	SPOM_SPAC22E12_14c.1	Sck2	age-dependent response to reactive oxygen species involved in chronological cell aging (GO:0001320),positive regulation of tRNA methylation in response to nitrogen starvation (GO:1901644)	serine/threonine protein kinase
DCS_04760	46.79	4e-78	10.0895	34.5476	35.8544	36.3367	Schizosaccharomyces pombe	SPOM	PMID:18344406,21110984	SPAC1783_04c.1	SPOM_SPAC1783_04c.1	Hst4	regulation of DNA repair (GO:0006282),response to DNA damage stimulus (GO:0006974)	Sir2 family histone deacetylase
	41.24	3e-59	---	---	---	---	Saccharomyces cerevisiae	SCER	PMID:16487579,17106263,17977840	S000002599	SCER_S000002599	HST4	DNA repair	Member of the Sir2 family of NAD(+)-dependent protein deacetylases; involved along with Hst3p in silencing at telomeres, cell cycle progression, radiation resistance, genomic stability and short-chain fatty acid metabolism
	30	6e-35	---	---	---	---	Saccharomyces cerevisiae	SCER	PMID:16487579,17106263,17977840	S000005551	SCER_S000005551	HST3	DNA repair	Member of the Sir2 family of NAD(+)-dependent protein deacetylases; involved along with Hst4p in telomeric silencing, cell cycle progression, radiation resistance, genomic stability and short-chain fatty acid metabolism
DCS_04764	39.38	9e-82	51.8639	42.2492	60.1222	41.2837	Schizosaccharomyces pombe	SPOM	PMID:12861001	SPBC9B6_10.1	SPOM_SPBC9B6_10.1	Cdc37	positive regulation of stress-activated protein kinase signaling cascade (GO:0070304)	Hsp90 co-chaperone Cdc37
	29.4	6e-48	---	---	---	---	Saccharomyces cerevisiae	SCER	PMID:17220467	S000002575	SCER_S000002575	Cdc37	MAPK cascade involved in osmosensory signaling pathway (GO:0000161),regulation of stress-activated MAPK cascade (GO:0032872)	Essential Hsp90p co-chaperone; necessary for passage through the START phase of the cell cycle; stabilizes protein kinase nascent chains and participates along with Hsp90p in their folding
DCS_04766	45.2	0	14.3095	7.47996	11.2628	17.6577	Schizosaccharomyces pombe	SPOM	PMID:17030601	SPAC10F6_09c.1	SPOM_SPAC10F6_09c.1	Smc3	DNA repair	mitotic cohesin complex subunit
DCS_04781	63.27	2e-111	57.3951	52.03	43.0313	60.5678	Neurospora crassa	NCRA	PMID:19940117	NCU07542	NCRA_NCU07542	RAD23	DNA repair	rad23-like
	45.48	6e-70	---	---	---	---	Schizosaccharomyces pombe	SPOM	PMID:10652237,11788722	SPBC2D10_12.1	SPOM_SPBC2D10_12.1	Rhp23	nucleotide-excision repair (GO:0006289)	Rad23 homolog
	33.89	2e-45	---	---	---	---	Saccharomyces cerevisiae	SCER	PMID:10915862,17013386,17329932,17916559,18020423,18160718,18702311	S000000763	SCER_S000000763	RAD23	nucleotide-excision repair, DNA damage recognition (GO:0000715)	Protein with ubiquitin-like N terminus, subunit of Nuclear Excision Repair Factor 2 (NEF2) with Rad4p that binds damaged DNA; enhances protein deglycosylation activity of Png1p; also involved, with Rad4p, in ubiquitylated protein turnover
DCS_03453	26.63	9e-09	36.7762	111.034	106.963	77.2802	Saccharomyces cerevisiae	SCER	PMID:15743910,17700056	S000004415	SCER_S000004415	ATG17	autophagic vacuole assembly (GO:0000045)	Scaffold protein responsible for phagophore assembly site organization; regulatory subunit of an autophagy-specific complex that includes Atg1p and Atg13p; stimulates Atg1p kinase activity; human ortholog RB1CC1/FIP200 interacts with p53, which inhibits autophagy in human cells
DCS_04783	24.93	7e-10	23.0647	75.1091	112.947	94.9695	Saccharomyces cerevisiae	SCER	PMID:15632126,16166626,16783014	S000002232	SCER_S000002232	BRE1		double-strand break repair via homologous recombination (GO:0000724),intra-S DNA damage checkpoint (GO:0031573),mitotic cell cycle G1/S transition DNA damage checkpoint (GO:0031571)
DCS_04791	34.41	1e-68	161.536	401.097	57.1776	34.4508	Schizosaccharomyces pombe	SPOM	PMID:23397571	SPAPB1A11_01.1	CAC36907	MFC1	copper starvation	copper membrane transporter, meiotic Mfc1
DCS_04803	31.44	8e-19	15.4063	40.0653	31.3581	70.5978	Saccharomyces cerevisiae	SCER	PMID:17495930	S000001375	SCER_S000001375	Sdp1	oxidative stress	Stress-inducible dual-specificity MAP kinase phosphatase, negatively regulates Slt2p MAP kinase by direct dephosphorylation, diffuse localization under normal conditions shifts to punctate localization after heat shock
DCS_04803	32.67	5e-23	15.4063	40.0653	31.3581	70.5978	Saccharomyces cerevisiae	SCER	PMID:17495930	S000004998	SCER_S000004998	Msg5	oxidative stress	Dual-specificity protein phosphatase; exists in 2 isoforms; required for maintenance of a low level of signaling through the cell integrity pathway, adaptive response to pheromone; regulates and is regulated by Slt2p; dephosphorylates Fus3p
DCS_04820	34.82	2e-43	18.7377	8.63227	13.8338	16.0907	Saccharomyces cerevisiae	SCER	PMID:18357452	S000006244	SCER_S000006244	Tip41	oxidative stress	Protein that interacts physically and genetically with Tap42p, which regulates protein phosphatase 2A; component of the TOR (target of rapamycin) signaling pathway
	33.87	9e-35	---	---	---	---	Schizosaccharomyces pombe	SPOM	PMID:16297994	SPCC4B3_16.1	SPOM_SPCC4B3_16.1	Tip41	cellular response to nitrogen starvation (GO:0006995)	TIP41-like type 2a phosphatase regulator Tip41
DCS_04823	48.82	4e-102	29.6651	197.524	228.533	200.29	Saccharomyces cerevisiae	SCER	PMID:18802692	S000002708	SCER_S000002708	PRO1	osmotic stress	Gamma-glutamyl kinase, catalyzes the first step in proline biosynthesis
DCS_04825	60.52	0	87.2679	50.4386	58.2014	45.5055	Saccharomyces cerevisiae	SCER	PMID:22438917	S000000325	NP_009679	GRS1	stress response	Cytoplasmic and mitochondrial glycyl-tRNA synthase that ligates glycine to the cognate anticodon bearing tRNA; transcription termination factor that may interact with the 3'-end of pre-mRNA to promote 3'-end formation
	51.29	0	---	---	---	---	Saccharomyces cerevisiae	SCER	PMID:22438917	S000006285	Q06817	GRS2	stress response	Protein with sequence similarity to Grs1p, which is a glycyl-tRNA synthetase; cannot substitute for Grs1p; possible pseudogene that is expressed at very low levels
DCS_04827	57.49	5e-115	32.7452	59.4284	80.1829	77.2012	Saccharomyces cerevisiae	SCER	PMID:16778768	S000005242	SCER_S000005242	Cla4p	response to osmotic stress (GO:0006970)	Cdc42p activated signal transducing kinase of the PAK family
DCS_04832	31.65	7e-39	5.59755	20.2578	26.5247	30.8752	Candida albicans	CALB	PMID:22359502	orf19.5871	XP_723087	SNF5	cellular response to heat (GO:0034605), cellular response to starvation (GO:0009267)	SWI/SNF chromatin remodeling complex subunit involved in transcriptional regulation; mutants have defects in silicone adherence, biofilm formation, hyphal morphogenesis, cell wall defects; increased cell aggregation during yeast form growth
DCS_04832	34.81	3e-50	5.59755	20.2578	26.5247	30.8752	Saccharomyces cerevisiae	SCER	PMID:16024655,17013386	S000000493	SCER_S000000493	Snf5	double-strand break repair (GO:0006302)	Subunit of the SWI/SNF chromatin remodeling complex involved in transcriptional regulation; functions interdependently in transcriptional activation with Snf2p and Snf6p
DCS_04833	42.44	0	11.3983	20.6507	33.1436	38.8529	Aspergillus nidulans	ANID	PMID:8375649	ANID_07296	ANID_ANID_07296T0	BimD	DNA repair (GO:0006281)	Essential protein involved in progression through mitosis; mutations confer sensitivity to DNA damage; putative DNA binding protein
	25.51	5e-110	---	---	---	---	Schizosaccharomyces pombe	SPOM	PMID:11861765	SPAC110_02.1	SPOM_SPAC110_02.1	Pds5	response to DNA damage stimulus (GO:0006974)	cohesin-associated protein Pds5
	24.44	5e-92	---	---	---	---	Saccharomyces cerevisiae	SCER	PMID:11448778,15708575,19736318	S000004681	SCER_S000004681	PDS5	double-strand break repair (GO:0006302)	Protein required for establishment and maintenance of sister chromatid condensation and cohesion, colocalizes with cohesin on chromosomes, may function as a protein-protein interaction scaffold; also required during meiosis
DCS_04836	26.84	2e-42	34.0955	59.4373	45.811	85.3912	Saccharomyces cerevisiae	SCER	PMID:12048214	S000002271	SCER_S000002271	ATG20	macroautophagy (GO:0016236)	Sorting nexin required for the CVT pathway and endosomal sorting
	26.54	9e-22	---	---	---	---	Schizosaccharomyces pombe	SPOM	PMID:12529438	SPCC16A11_08.1	SPOM_SPCC16A11_08.1	Atg20	cellular response to stress (GO:0033554)	sorting nexin Atg20
DCS_04838	27.17	6e-95	10.274	21.0287	32.4857	38.1505	Saccharomyces cerevisiae	SCER	PMID:21737840	S000005505	SCER_S000005505	CTR9	regulation of transcription-coupled nucleotide-excision repair (GO:0090262)	Component of the Paf1p complex involved in transcription elongation
DCS_04841	30.65	3e-89	13.6337	17.6874	19.1956	21.267	Saccharomyces cerevisiae	SCER	PMID:18755838	S000001445	SCER_S000001445	DIM2	starvation; osmotic stress; oxidative stress	Part of actin cytoskeleton-regulatory complex Pan1p-Sla1p-End3p, associates with actin patches on the cell cortex; promotes protein-protein interactions essential for endocytosis; binds to and activates the Arp2/3 complex in vitro; previously thought to be a subunit of poly(A) ribonuclease
DCS_04847	29.43	2e-39	33.4067	27.5855	17.9269	24.8169	Saccharomyces cerevisiae	SCER	PMID:17438333,18757815	S000003147	SCER_S000003147	Tos3	starvation	Protein kinase, related to and functionally redundant with Elm1p and Sak1p for the phosphorylation and activation of Snf1p; functionally orthologous to LKB1, a mammalian kinase associated with Peutz-Jeghers cancer-susceptibility syndrome
DCS_04847	30.85	9e-40	33.4067	27.5855	17.9269	24.8169	Saccharomyces cerevisiae	SCER	PMID:18757815	S000000931	SCER_S000000931	Sak1	starvation	Upstream serine/threonine kinase for the SNF1 complex; partially redundant with Elm1p and Tos3p; members of this family have functional orthology with LKB1, a mammalian kinase associated with Peutz-Jeghers cancer-susceptibility syndrome
DCS_04849	55.86	2e-150	18.9549	33.8235	45.0886	48.4388	Schizosaccharomyces pombe	SPOM	PMID:15870269	SPAC29A4_16.1	SPOM_SPAC29A4_16.1	Hal4	cellular response to cation stress (GO:0071473)	halotolerence protein 4
DCS_04865	66.67	5e-56	432.943	330.951	244.962	419.448	Schizosaccharomyces pombe	SPOM	PMID:15147268	SPBC409_05.1	SPOM_SPBC409_05.1	Skp1	mitotic cell cycle G2/M transition DNA damage checkpoint (GO:0007095)	SCF ubiquitin ligase complex subunit Skp1
DCS_04874	72.52	1e-55	136.892	58.5416	36.9671	93.5143	Saccharomyces cerevisiae	SCER	PMID:10089880,17785441,17923688,18157158,18202552	S000002499	SCER_S000002499	Ubc13	postreplication repair (GO:0006301)	Ubiquitin-conjugating enzyme involved in the error-free DNA postreplication repair pathway; interacts with Mms2p to assemble ubiquitin chains at the Ub Lys-63 residue; DNA damage triggers redistribution from the cytoplasm to the nucleus
	74.22	2e-54	---	---	---	---	Schizosaccharomyces pombe	SPOM	PMID:12531016,20453833,22064477	SPAC11E3_04c.1	SPOM_SPAC11E3_04c.1	Ubc13	postreplication repair (GO:0006301),UV-damage excision repair (GO:0070914)	ubiquitin conjugating enzyme
DCS_04886	79.19	1e-65	11047.2	1202.44	304.306	619.126	Neurospora crassa	NCRA	PMID:8088518	NCU02133	NCRA_NCU02133	SOD-1	response to oxidative stress	Superoxide dismutase
	73.83	5e-63	---	---	---	---	Aspergillus nidulans	ANID	PMID:12196195	ANID_00241	ANID_ANID_00241T0	SodA	cellular response to iron ion starvation (GO:0010106),cellular response to oxidative stress (GO:0034599)	Cu/Zn-superoxide dismutase; induced under iron starvation and repressed under copper starvation
	75.84	8e-63	---	---	---	---	Candida glabrata	CGLA	PMID:21156173	CAGL0C04741g	CAGL_CAGL0C04741g	Sod1	oxidatve stress	Cytosolic copper-zinc superoxide dismutase
	69.8	3e-60	---	---	---	---	Saccharomyces cerevisiae	SCER	PMID:8647826,17150183,17176259,17416982,17460215,17575910,17705988,17723242,17925096,18051751,18812505,18836000,18973803,19010334,23956390	S000003865	SCER_S000003865	Sod1	age-dependent response to reactive oxygen species involved in chronological cell aging (GO:0001320),removal of superoxide radicals (GO:0019430)	Cytosolic copper-zinc superoxide dismutase; some mutations are analogous to those that cause ALS (amyotrophic lateral sclerosis) in humans
	65.1	3e-55	---	---	---	---	Schizosaccharomyces pombe	SPOM	PMID:12073089,18072251,20094844,24301766	SPAC821_10c.1	SPOM_SPAC821_10c.1	SOD1	cellular response to oxidative stress (GO:0034599),cellular response to superoxide (GO:0071451),removal of superoxide radicals (GO:0019430)	superoxide dismutase Sod2
DCS_04888	57.62	4e-105	917.471	511.178	418.642	947.517	Cryptococcus neoformans	CNEO	PMID:16524907	CNBG_2968	CNEO_CNBG_2968T0	Tal1	oxidative stress	transaldolase
DCS_04890	46.15	6e-07	317.462	140.4	93.4078	107.225	Saccharomyces cerevisiae	SCER	PMID:18459161	S000003795	SCER_S000003795	Pet191	oxidative stress	Protein required for assembly of cytochrome c oxidase; exists as an oligomer that is integral to the mitochondrial inner membrane and faces the intermembrane space; contains a twin Cx9C motif
DCS_04892	27.14	4e-30	22.784	42.3658	64.7081	105.682	Candida albicans	CALB	PMID:19395663	orf19.24	CALB_orf19.24	RTA2	response to drugs	Putative flippase required for sphingolipid long chain base release; mediates calcineurin-dependent resistance to azoles; stress-associated protein; Ca2+, calcineurin-regulated; ketoconazole, caspofungin induced; Plc1p-regulated
DCS_04898	40.08	0	23.7135	10.6626	17.286	22.1236	Aspergillus nidulans	ANID	PMID:3523224,8543032,10564263,10747054,23505451	ANID_06975	ANID_ANID_06975T0	UvsB	DNA damage checkpoint (GO:0000077),DNA repair (GO:0006281),G2/M transition DNA damage checkpoint (GO:0031572),cellular response to DNA damage stimulus (GO:0006974)	Protein involved in checkpoint regulation during entry into mitosis and the DNA damage response; putative 1-phosphatidylinositol-3-kinase; member of the ATM family of PI-3 related kinases
	30.85	0	---	---	---	---	Schizosaccharomyces pombe	SPOM	PMID:1594599,8065923,8196602,8846774,9487130,12032307,12196391,12589755,12697061,17039252,17332498,17515930,17721080,18366437,19037101,20661445,20679485,21123655	SPBC216_05.1	SPOM_SPBC216_05.1	Rad3	intra-S DNA damage checkpoint (GO:0031573)	ATR checkpoint kinase Rad3
	26.38	6e-173	---	---	---	---	Saccharomyces cerevisiae	SCER	PMID:9610409,16299494,17035102,17101301,17202155,17495536,17563356,17674144,17693258,17710147,17721080,17762868,17923678,18003698,18020423,18045534,18922789,18959758,19029808,23934994,23307868	S000000340	SCER_S000000340	MEC1	DNA damage checkpoint (GO:0000077),DNA damage induced protein phosphorylation (GO:0006975)	Genome integrity checkpoint protein and PI kinase superfamily member; signal transducer required for cell cycle arrest and transcriptional responses prompted by damaged or unreplicated DNA; monitors and participates in meiotic recombination
DCS_04898	47.35	0	23.7135	10.6626	17.286	22.1236	Neurospora crassa	NCRA	PMID:17983847	NCU11188	NCRA_NCU11188	Mus-9	DNA repair	mutagen sensitive-59
DCS_04905	66.87	0	30.8371	54.445	51.2489	28.5582	Fusarium graminearum	FGSG	PMID:23166686	FGSG_08691	ESU14622	Fgpbs2	osmotic stress,oxidative stress, cell wall stress	MAP kinase kinase PBS2
	55.45	6e-180	---	---	---	---	Neurospora crassa	NCRA	PMID:20595070	NCU00587	NCRA_NCU00587	OS-5	heat stress; osmotic stress	osmotic sensitive-5
	47.82	1e-149	---	---	---	---	Aspergillus nidulans	ANID	PMID:15882418	ANID_00931	ANID_ANID_00931T0	PbsB	cellular hyperosmotic response (GO:0071474),hyperosmotic response (GO:0006972)	Mitogen activated protein kinase kinase (MAPKK) of the HOG signaling pathway that regulates osmotic stress response
	54.86	1e-107	---	---	---	---	Candida albicans	CALB	PMID:15817773,18952902	orf19.7388	CALB_orf19.7388	PBS2	cellular hyperosmotic response (GO:0071474),cellular response to osmotic stress (GO:0071470),stress-activated protein kinase signaling cascade (GO:0031098)	MAPK kinase (MAPKK); role in osmotic and oxidative stress responses, oxidative stress adaptation; required for stress regulation of Hog1p localization and activity; functional homolog of S. cerevisiae Pbs2p
	49.13	1e-105	---	---	---	---	Schizosaccharomyces pombe	SPOM	PMID:7859738,15870269,16087744,17476701	SPBC409_07c.1	SPOM_SPBC409_07c.1	Wis1	cellular response to hydrogen peroxide (GO:0070301),cellular response to osmotic stress (GO:0071470),regulation of translation in response to stress (GO:0043555),stress-activated MAPK cascade (GO:0051403)	MAP kinase kinase Wis1
	41.48	3e-97	---	---	---	---	Cryptococcus neoformans	CNEO	PMID:16672377	CNBG_1162	CNEO_CNBG_1162T0	Pbs2	heat stress; osmotic stress	STE/STE7 protein kinase
DCS_04905	50.94	4e-106	30.8371	54.445	51.2489	28.5582	Saccharomyces cerevisiae	SCER	PMID:7624781,7681220,12455951,15707964,17875425,19061190	S000003664	SCER_S000003664	Pbs2	cellular response to heat (GO:0034605),hyperosmotic response (GO:0006972),MAPK import into nucleus involved in osmosensory signaling pathway (GO:0000208),osmosensory signaling pathway (GO:0007231)	MAP kinase kinase of the HOG signaling pathway; activated under severe osmotic stress; mitophagy-specific regulator; plays a role in regulating Ty1 transposition
DCS_04906	31.63	1e-20	40.9682	61.8372	35.4301	28.3132	Candida albicans	CALB	PMID:22202230	orf19.3414	CALB_orf19.3414	Sur7	oxidative stress;metal stress	Protein required for normal cell wall, plasma membrane, cytoskeletal organization, endocytosis; localizes to eisosome subdomains of plasma membrane; four transmembrane motifs; mutant shows ectopic, chitin-rich cell wall; fluconazole-induced
DCS_04909	38.36	2e-98	13.7108	9.51718	16.977	10.3766	Candida albicans	CALB	PMID:11349062	orf19.7551	CALB_orf19.7551	ALO1	cellular response to oxidative stress (GO:0034599)	D-Arabinono-1,4-lactone oxidase involved in biosynthesis of dehydro-D-arabinono-1,4-lactone, which has a protective role against oxidative damage; plasma membrane-localized;required for full virulence in a mouse model of systemic infection
	38.93	9e-96	---	---	---	---	Saccharomyces cerevisiae	SCER	PMID:10094636	S000004551	SCER_S000004551	ALO1	cellular response to oxidative stress (GO:0034599)	D-Arabinono-1,4-lactone oxidase
	37.03	9e-81	---	---	---	---	Schizosaccharomyces pombe	SPOM	PMID:12529438	SPAPB1A10_12c.1	SPOM_SPAPB1A10_12c.1	Alo1	cellular response to oxidative stress (GO:0034599)	D-arabinono-1,4-lactone oxidase
DCS_03467	29.5	6e-08	32.9026	37.9847	18.0502	38.3602	Saccharomyces cerevisiae	SCER	PMID:22927826	S000002727	Q06676	YFT2	ER stress	Putative protein of unknown function, identified as an ortholog of the highly conserved FIT family of proteins involved in triglyceride droplet biosynthesis; interacts with Sst2p and Hsp82p in high-throughput two-hybrid screens
DCS_04925	58.93	4e-14	4641.36	540.677	218.224	199.33	Cryptococcus neoformans	CNEO	PMID:12521122	CNBG_0085	CNEO_CNBG_0085T0	Frr1	oxidative stress	macrolide-binding protein FKBP12
DCS_04937	25.22	2e-50	0.851936	0.0479432	0	0	Candida albicans	CALB	PMID:17531123	orf19.2517	CALB_orf19.2517	HOL3	stress response and detoxification	Predicted membrane transporter, member of the drug:proton antiporter (12 spanner) (DHA1) family, major facilitator superfamily (MFS)
DCS_04954	31.53	3e-67	24.6378	54.2054	44.7572	50.7417	Saccharomyces cerevisiae	SCER	PMID:16278456	S000000621	SCER_S000000621	NPP1	cellular response to phosphate starvation (GO:0016036)
DCS_04955	38.97	3e-92	13.2491	23.3608	26.9131	49.9099	Schizosaccharomyces pombe	SPOM	PMID:19185548	SPAC17A2_12.1	SPOM_SPAC17A2_12.1	Rrp1	DNA repair	repair of DNA damage
DCS_04955	40.94	2e-106	13.2491	23.3608	26.9131	49.9099	Schizosaccharomyces pombe	SPOM	PMID:19185548	SPBC23E6_02.1	SPOM_SPBC23E6_02.1	Rrp2	DNA repair	repair of DNA damage
DCS_04971	32.09	7e-26	346.831	133.789	154.896	86.7254	Schizosaccharomyces pombe	SPOM	PMID:12529438	SPAC13F5_05.1	SPOM_SPAC13F5_05.1	SPAC13F5.05	cellular response to heat (GO:0034605)	thioredoxin family protein
DCS_04979	45.62	4e-102	184.974	54.4089	32.6716	32.2338	Aspergillus nidulans	ANID	PMID:9140969	ANID_01731	ANID_ANID_01731T0	PrnD	cellular response to amino acid starvation (GO:0034198)	Putative proline dehydrogenase with a predicted role in proline metabolism; expression is regulated by carbon and nitrogen repression; negatively regulated by CreA
DCS_03474	41.01	0	3.11531	0.570486	0.727403	0.258793	Neurospora crassa	NCRA	PMID:20647305	NCU07534	NCRA_NCU07534	QDE-1	DNA repair	hypothetical protein
DCS_05008	46.79	5e-104	88.9775	49.7381	47.076	63.5329	Schizosaccharomyces pombe	SPOM	PMID:11854407,12695334	SPAPB17E12_04c.1	SPOM_SPAPB17E12_04c.1	Csn2	response to DNA damage stimulus (GO:0006974)	COP9/signalosome complex subunit
DCS_05026	64.14	0	74.0057	34.5834	26.8849	41.0594	Aspergillus fumigatus	AFUM	PMID:23825660	Afu6g02910	XP_747785	argEF	iron starvation	Mitochondrial bifunctional enzyme with N-acetyl-gamma-glutamyl-phosphate reductase and acetylglutamate kinase activity, catalyzes the second and third step in arginine biosynthesis
DCS_05028	48.87	2e-75	337.19	97.3349	74.3467	79.6768	Schizosaccharomyces pombe	SPOM	PMID:15545638	SPBC409_10.1	SPOM_SPBC409_10.1	Ade7	DNA repair	phosphoribosylamidoimidazolesuccinocarboxamide synthase
DCS_05035	53.46	6e-68	64.6665	57.4537	68.3285	64.7783	Saccharomyces cerevisiae	SCER	PMID:18459161	S000000241	SCER_S000000241	Sco1	oxidative stress	Copper-binding protein of the mitochondrial inner membrane, required for cytochrome c oxidase activity and respiration; may function to deliver copper to cytochrome c oxidase; has similarity to thioredoxins
DCS_05040	28.02	4e-46	63.7317	100.442	138.994	133.367	Saccharomyces cerevisiae	SCER	PMID:17846143	S000004419	SCER_S000004419	Mag2	DNA repair	Cytoplasmic protein of unknown function; induced in response to mycotoxin patulin; ubiquitinated protein similar to the human ring finger motif protein RNF10; predicted to be involved in repair of alkylated DNA due to interaction with MAG1
DCS_05058	90.51	4e-174	1034.65	362.968	304.162	296.174	Aspergillus nidulans	ANID	PMID:10931303	ANID_04163	ANID_ANID_04163T0	CpcB	cellular response to amino acid starvation (GO:0034198)	Protein with seven WD repeats, involved in cross-pathway control of the response to amino acid starvation; required for sexual development; palA-dependent expression independent of pH
	69.87	9e-133	---	---	---	---	Schizosaccharomyces pombe	SPOM	PMID:19625445,20974849,23671279	SPAC6B12_15.1	SPOM_SPAC6B12_15.1	RACK1	oxidative stress,starvation	RACK1 ortholog Cpc2
DCS_05063	48.12	5e-76	48.4603	117.523	95.5453	60.3076	Saccharomyces cerevisiae	SCER	PMID:24296033	S000006215	Q12251	YPR011C	thermal stress	Putative transporter, member of the mitochondrial carrier family; the authentic, non-tagged protein is detected in highly purified mitochondria in high-throughput studies
DCS_05067	65.06	0	67.236	223.452	247.05	108.591	Saccharomyces cerevisiae	SCER	PMID:10652251	S000002536	SCER_S000002536	SAC6	response to osmotic stress (GO:0006970)	Fimbrin
DCS_05093	62.03	7e-28	18.8193	101.032	86.4291	180.58	Schizosaccharomyces pombe	SPOM	PMID:12529438	SPBC20F10_10.1	SPOM_SPBC20F10_10.1	Psl1	cellular response to stress (GO:0033554)	cyclin pho85 family
DCS_05095	69.77	1e-88	331.955	52.1969	38.0163	95.3431	Saccharomyces cerevisiae	SCER	PMID:8982460	S000003538	SCER_S000003538	Pre3p	response to stress (GO:0006950)	20S proteasome beta-type subunit, responsible for cleavage after acidic residues in peptides
DCS_03487	88.12	2e-100	1983.15	467.431	336.483	324.909	Neurospora crassa	NCRA	PMID:9021131	NCU00258	NCRA_NCU00258	RPS-7	response to starvation	40S ribosomal protein S7
DCS_05167	48.96	3e-46	39.2427	137.795	175.522	292.225	Candida albicans	CALB	PMID:20041210	orf19.3182	CALB_orf19.3182	GIS2	cellular response to cold (GO:0070417),cellular response to osmotic stress (GO:0071470)	Putative transcription factor; expression is increased in high iron and reduced upon yeast-hyphal switch; null mutant exhibits sensitivity to sorbitol, 5-fluorocytosine, and cold temperatures
DCS_03492	34.3	2e-98	18.1597	19.0134	28.02	32.9257	Saccharomyces cerevisiae	SCER	PMID:18308733	S000001308	SCER_S000001308	Met30	metal stress	F-box protein containing five copies of the WD40 motif, controls cell cycle function, sulfur metabolism, and methionine biosynthesis as part of the ubiquitin ligase complex; interacts with and regulates Met4p, localizes within the nucleus
DCS_05180	35.14	3e-75	114.515	60.2806	56.3819	33.0805	Saccharomyces cerevisiae	SCER	PMID:18191641	S000004599	SCER_S000004599	Ero1	cellular response to stress	Thiol oxidase required for oxidative protein folding in the endoplasmic reticulum
	32.69	3e-69	---	---	---	---	Schizosaccharomyces pombe	SPOM	PMID:12529438	SPBC4F6_16c.1	SPOM_SPBC4F6_16c.1	Ero11	cellular response to stress (GO:0033554)	ER oxidoreductin Ero1a
DCS_05196	40.45	9e-43	94.0324	76.3269	74.2126	65.0536	Saccharomyces cerevisiae	SCER	PMID:11676566	S000001315	SCER_S000001315	RHR2	response to osmotic stress (GO:0006970)	Constitutively expressed isoform of DL-glycerol-3-phosphatase
	40.45	4e-42	---	---	---	---	Saccharomyces cerevisiae	SCER	PMID:8662716	S000000864	SCER_S000000864	HOR2	response to osmotic stress (GO:0006970)	DL-glycerol-3-phosphatase involved in glycerol biosynthesis
	42.38	1e-39	---	---	---	---	Candida albicans	CALB	PMID:15796987	orf19.5437	CALB_orf19.5437	RHR2	cellular response to osmotic stress (GO:0071470)	Glycerol 3-phosphatase; roles in osmotic tolerance, glycerol accumulation in response to salt; required for biofilm formation; biofilm-induced; regulated by macrophage, stress response, yeast-hyphal switch, pheromone, GCN4, HOG1, NRG1, TUP1
DCS_05212	53.13	0	20.1887	34.0251	34.9052	76.0237	Aspergillus nidulans	ANID	PMID:18245360,23505451	ANID_04279	ANID_ANID_04279T0	ChkB	response to DNA damage stimulus (GO:0006974),cellular response to DNA damage stimulus (GO:0006974)	Putative serine/threonine kinase with a role in the response to DNA damage
	61.27	0	---	---	---	---	Neurospora crassa	NCRA	PMID:18790091	NCU02814	NCRA_NCU02814	Prd-4	oxidative stress	period-4
	37.79	4e-76	---	---	---	---	Saccharomyces cerevisiae	SCER	PMID:11904430,17101301,17299042,17608707,17923678	S000002259	SCER_S000002259	Dun1	DNA damage checkpoint (GO:0000077)	Cell-cycle checkpoint serine-threonine kinase required for DNA damage-induced transcription of certain target genes, phosphorylation of Rad55p and Sml1p, and transient G2/M arrest after DNA damage; also regulates postreplicative DNA repair
	33.25	1e-56	---	---	---	---	Schizosaccharomyces pombe	SPOM	PMID:12032307,12196391,14643429,17039252,17151242,17189249,17332498,17486762,18366437,18662996,18667534,18682565,19037101,19587778,19750219,20799962,22682245	SPCC18B5_11c.1	SPOM_SPCC18B5_11c.1	Cds1	intra-S DNA damage checkpoint (GO:0031573)	replication checkpoint kinase Cds1
	31.03	7e-52	---	---	---	---	Schizosaccharomyces pombe	SPOM	PMID:14595109,17526735,19911044,20123974	SPAC14C4_03.1	SPOM_SPAC14C4_03.1	Mek1	DNA repair	Cds1/Rad53/Chk2 family protein kinase
DCS_05212	29.84	2e-50	20.1887	34.0251	34.9052	76.0237	Saccharomyces cerevisiae	SCER	PMID:7926756,8355715,16859682,17078097,17101301,17188244,17299042,17485442,17563356,17698581,17710147,17721080,17923678,18003698,18045534,18075314,18287812,18441009,18959758,23564203,22277748	S000006074	SCER_S000006074	RAD53	DNA damage checkpoint (GO:0000077),DNA repair (GO:0006281),replication stress; DNA repair	Protein kinase, required for cell-cycle arrest in response to DNA damage; activated by trans autophosphorylation when interacting with hyperphosphorylated Rad9p; also interacts with ARS1 and plays a role in initiation of DNA replication
DCS_05213	34.28	1e-60	12.6443	39.0913	44.5408	53.2859	Schizosaccharomyces pombe	SPOM	PMID:19076239	SPBC17G9_08c.1	SPOM_SPBC17G9_08c.1	Cnt5	metal stress	Centaurin 5
DCS_05215	67.25	0	44.869	159.465	118.654	243.075	Aspergillus fumigatus	AFUM	PMID:18703157,22675534,24312504	Afu2g03560	AFUM_Afu2g03560	Bos1	cellular response to osmotic stress (GO:0071470),cellular response to cation stress (GO:0071473),osmotic stress	Ortholog(s) have role in cellular hyperosmotic response
	66.74	0	---	---	---	---	Aspergillus nidulans	ANID	PMID:19584543	ANID_04479	ANID_ANID_04479T0	NikA	cellular hyperosmotic response (GO:0071474),cellular response to osmotic stress (GO:0071470)	Putative histidine-specific protein kinase, part of a two-component signal transduction phosphorelay system involved in response to fungicides
	55.05	0	---	---	---	---	Cryptococcus neoformans	CNEO	PMID:16672377,22080454	CNBG_3370	CNEO_CNBG_3370T0	Tco1	oxidative stress	protein-histidine kinase
	79.89	0	---	---	---	---	Neurospora crassa	NCRA	PMID:11374161	NCU02815	NCRA_NCU02815	OS-1/NIK-1	response to osmotic stress	Histidine kinase
DCS_05217	30.93	2e-80	21.8726	27.4091	15.8808	7.28615	Saccharomyces cerevisiae	SCER	PMID:17237364	S000000193	SCER_S000000193	BRN1	DNA repair	Subunit of the condensin complex; required for chromosome condensation and for clustering of tRNA genes at the nucleolus; may influence multiple aspects of chromosome transmission
	35.32	3e-80	---	---	---	---	Schizosaccharomyces pombe	SPOM	PMID:12000964	SPCC306_03c.1	SPOM_SPCC306_03c.1	Cnd2	DNA repair (GO:0006281)	condensin complex non-SMC subunit Cnd2
DCS_05220	51.52	0	17.2868	6.43105	1.51804	1.91096	Aspergillus oryzae	AORY	PMID:19945422,23991062	AO090003000023	AORY_AO090003000023	So	hypotonic response (GO:0006971),heat stress	Protein similar to Neurospora crassa SO which accumulates at septal pores in aging hyphae; accumulates at the septal pore in A. oryzae in response to stresses; mutants susceptible to hyphal injury as are Woronin body-deficient strains
DCS_05221	36.08	1e-161	5.46648	2.80186	4.72751	3.12804	Schizosaccharomyces pombe	SPOM	PMID:1317550,8807287,11333218,11333219	SPAC8F11_03.1	SPOM_SPAC8F11_03.1	Swi4	mismatch repair (GO:0006298)	MutS protein homolog 3
	32.04	1e-120	---	---	---	---	Saccharomyces cerevisiae	SCER	PMID:8510668,9520271,16303135,16702432,17157869,17531814,17573527,17636021,17947417	S000000688	SCER_S000000688	MSH3	meiotic mismatch repair (GO:0000710),mismatch repair (GO:0006298)	Mismatch repair protein, forms dimers with Msh2p that mediate repair of insertion or deletion mutations and removal of nonhomologous DNA ends, contains a PCNA (Pol30p) binding motif required for genome stability
DCS_05227	50.47	0	16.9069	10.7245	9.38978	9.96174	Saccharomyces cerevisiae	SCER	PMID:20516198	S000000406	SCER_S000000406	MCM7	double-strand break repair via break-induced replication (GO:0000727)	Component of the heterohexameric MCM2-7 complex
DCS_05243	47.9	2e-98	316.871	362.5	177.732	1021.48	Saccharomyces cerevisiae	SCER	PMID:17985367	S000005008	SCER_S000005008	Ydj1	UPR	Type I HSP40 co-chaperone involved in regulation of the HSP90 and HSP70 functions; involved in protein translocation across membranes; member of the DnaJ family
DCS_05246	35.03	1e-148	16.0627	7.01474	14.1687	8.23111	Saccharomyces cerevisiae	SCER	PMID:1334021,15611870,19056520	S000001162	SCER_S000001162	Msh1	DNA repair (GO:0006281),meiotic mismatch repair (GO:0000710),mismatch repair (GO:0006298),mitochondrial DNA repair (GO:0043504)	DNA-binding protein of the mitochondria involved in repair of mitochondrial DNA, has ATPase activity and binds to DNA mismatches; has homology to E. coli MutS; transcription is induced during meiosis
DCS_05262	76.17	3e-113	263.319	495.69	427.549	444.382	Schizosaccharomyces pombe	SPOM	PMID:8036497,17243098,17614099,20231270	SPAC8E11_02c.1	SPOM_SPAC8E11_02c.1	Rad24	DNA damage checkpoint (GO:0000077)	14-3-3 protein
	80.43	2e-110	---	---	---	---	Saccharomyces cerevisiae	SCER	PMID:14704161,17299042,17559233,17916074	S000002506	SCER_S000002506	Bmh2	DNA damage checkpoint (GO:0000077)	14-3-3 protein, minor isoform; controls proteome at post-transcriptional level, binds proteins and DNA, involved in regulation of many processes including exocytosis, vesicle transport, Ras/MAPK signaling, and rapamycin-sensitive signaling
	79.42	6e-110	---	---	---	---	Saccharomyces cerevisiae	SCER	PMID:14704161,17299042,17559233,17916074	S000000979	SCER_S000000979	Bmh1	DNA damage checkpoint (GO:0000077)	14-3-3 protein, major isoform; controls proteome at post-transcriptional level, binds proteins and DNA, involved in regulation of many processes including exocytosis, vesicle transport, Ras/MAPK signaling, and rapamycin-sensitive signaling
	73.68	3e-106	---	---	---	---	Schizosaccharomyces pombe	SPOM	PMID:8036497,11732635	SPAC17A2_13c.1	SPOM_SPAC17A2_13c.1	Rad25	DNA damage checkpoint (GO:0000077),mitotic cell cycle G2/M transition DNA damage checkpoint (GO:0007095)	14-3-3 protein
DCS_05287	42.47	4e-65	91.9731	81.8074	24.3136	19.5198	Aspergillus nidulans	ANID	PMID:11918796	ANID_01652	ANID_ANID_01652T0	MsnA	response to osmotic stress (GO:0006970)	Transcriptional activator
	40.3	9e-64	---	---	---	---	Aspergillus fumigatus	AFUM	PMID:22345349	Afu4g09080	XP_751917	sebA	cellular response to oxidative stress (GO:0034599); positive regulation of cellular response to oxidative stress (GO:1900409); cellular response to heat (GO:0034605)	Putative transcription factor; required for virulence; localizes to the nucleus in response to oxidative stress and heat shock
DCS_05290	47.91	0	18.1836	72.5979	118.256	144.358	Saccharomyces cerevisiae	SCER	PMID:17499014,17603101,17671091,18272174	S000005366	SCER_S000005366	Top1	DNA repair	Topoisomerase I, nuclear enzyme that relieves torsional strain in DNA by cleaving and re-sealing the phosphodiester backbone; relaxes both positively and negatively supercoiled DNA; functions in replication, transcription, and recombination
DCS_05292	22.6	1e-28	14.6222	29.5209	58.1448	32.2655	Schizosaccharomyces pombe	SPOM	PMID:17371846	SPBC146_09c.1	SPOM_SPBC146_09c.1	Lsd1	cellular response to heat (GO:0034605)	histone demethylase SWIRM1
DCS_05295	48.35	5e-102	135.424	99.508	83.9525	87.4047	Saccharomyces cerevisiae	SCER	PMID:18806210	S000005376	SCER_S000005376	Cmk2	ER stress	Calmodulin-dependent protein kinase; may play a role in stress response, many CA++/calmodulan dependent phosphorylation substrates demonstrated in vitro, amino acid sequence similar to Cmk1p and mammalian Cam Kinase II
DCS_05336	65.91	3e-90	45.3218	29.0482	31.2982	41.3283	Aspergillus nidulans	ANID	PMID:17258477	ANID_01805	ANID_ANID_01805T0	CanB	cellular response to osmotic stress (GO:0071470)	Putative carbonic anhydrase; required for growth in ambient CO2 conditions; protein expressed at increased levels during osmoadaptation
	44.44	1e-46	---	---	---	---	Schizosaccharomyces pombe	SPOM	PMID:12529438	SPBP8B7_05c.1	SPOM_SPBP8B7_05c.1	SPBP8B7.05c	cellular response to stress (GO:0033554)	carbonic anhydrase
	33.17	2e-29	---	---	---	---	Cryptococcus neoformans	CNEO	PMID:20516494	CNBG_4548	CNEO_CNBG_4548T0	Can2	oxidative stress	carbonic anhydrase 2
	30.52	2e-21	---	---	---	---	Saccharomyces cerevisiae	SCER	PMID:15096093	S000004981	SCER_S000004981	NCE103	cellular response to oxidative stress (GO:0034599)	Carbonic anhydrase
DCS_05345	60.05	0	23.1638	88.3215	120.656	124.628	Schizosaccharomyces pombe	SPOM	PMID:23619768	SPAC16C9_06c.1	CAA91194	UPF1	oxidative stress	ATP-dependent RNA helicase Upf1
DCS_05350	63.54	5e-64	63.5868	28.9685	30.8261	34.4691	Schizosaccharomyces pombe	SPOM	PMID:9092625	SPAC30D11_13.1	SPOM_SPAC30D11_13.1	Hus5	response to DNA damage stimulus (GO:0006974)	SUMO conjugating enzyme Hus5
	51.72	3e-50	---	---	---	---	Saccharomyces cerevisiae	SCER	PMID:16758298,17234788,17475278	S000002222	SCER_S000002222	Ubc9	DNA repair	SUMO-conjugating enzyme involved in the Smt3p conjugation pathway; nuclear protein required for S- and M-phase cyclin degradation and mitotic control; involved in proteolysis mediated by the anaphase-promoting complex cyclosome (APCC)
DCS_05363	27.1	1e-31	32.8174	72.311	53.8175	69.8578	Saccharomyces cerevisiae	SCER	PMID:21737840	S000003213	SCER_S000003213	RTF1	global genome nucleotide-excision repair (GO:0070911),regulation of transcription-coupled nucleotide-excision repair (GO:0090262)	Subunit of RNAPII-associated chromatin remodeling Paf1 complex
DCS_05366	69.85	0	73.1061	53.6193	53.4375	93.7347	Fusarium graminearum	FGSG	PMID:22947191	FGSG_10003	ESU16662	FgERG4	response to stress	Delta(24(24(1)))-sterol reductase
	50.45	5e-129	---	---	---	---	Schizosaccharomyces pombe	SPOM	PMID:1320960	SPAC20G4_07c.1	SPOM_SPAC20G4_07c.1	Sts1	cellular response to cation stress (GO:0071473),cellular response to osmotic stress (GO:0071470)	C-24
DCS_05367	78.75	3e-65	195.45	305.886	326.735	411.127	Saccharomyces cerevisiae	SCER	PMID:17176259	S000000753	SCER_S000000753	Vma3	metal stress	Proteolipid subunit of the vacuolar H(+)-ATPase V0 sector (subunit c; dicyclohexylcarbodiimide binding subunit); required for vacuolar acidification and important for copper and iron metal ion homeostasis
DCS_05372	63.44	0	220.698	134.007	89.9524	84.0967	Saccharomyces cerevisiae	SCER	PMID:18206664	S000006278	SCER_S000006278	TKL1	oxidative stress	Transketolase, similar to Tkl2p; catalyzes conversion of xylulose-5-phosphate and ribose-5-phosphate to sedoheptulose-7-phosphate and glyceraldehyde-3-phosphate in the pentose phosphate pathway; needed for synthesis of aromatic amino acids
DCS_05385	36.75	2e-118	92.4355	118.79	206.695	158.658	Saccharomyces cerevisiae	SCER	PMID:7615092,18840459	S000003637	SCER_S000003637	Gsh1	response to hydrogen peroxide (GO:0042542)	Gamma glutamylcysteine synthetase catalyzes the first step in glutathione (GSH) biosynthesis; expression induced by oxidants, cadmium, and mercury
	36.5	3e-114	---	---	---	---	Candida glabrata	CGLA	PMID:23455613	CAGL0L03630g	XP_448931	GSH1	oxidative stress	Putative gamma glutamylcysteine synthetase, essential for viability; role in glutathione biosynthesis; required to keep the redox homeostasis and to detoxify the cell of metal ions
DCS_05394	63.3	2e-111	648.101	218.305	140.806	153.84	Schizosaccharomyces pombe	SPOM	PMID:12529438	SPCC306_08c.1	SPOM_SPCC306_08c.1	SPCC306.08c	cellular response to stress (GO:0033554)	malate dehydrogenase
DCS_05396	55.07	0	35.2379	46.5219	49.8718	27.9351	Candida albicans	CALB	PMID:22745267	orf19.30	XP_711837	SPF1	ER stress	P-type calcium-transporting ATPase, involved in control of calcium homeostasis, response to ER stress, hyphal growth, biofilm formation and virulence
DCS_05410	24.19	4e-14	12.2167	5.05902	5.00768	9.76096	Saccharomyces cerevisiae	SCER	PMID:20106725	S000000843	SCER_S000000843	YEN1	DNA repair (GO:0006281),response to DNA damage stimulus (GO:0006974)	Holliday junction resolvase
DCS_05411	38.41	1e-106	6.47626	3.99528	9.68723	19.4011	Saccharomyces cerevisiae	SCER	PMID:16809783,16949354	S000005162	SCER_S000005162	Mgs1	regulation of DNA repair (GO:0006282)	Protein with DNA-dependent ATPase and ssDNA annealing activities involved in maintenance of genome; interacts functionally with DNA polymerase delta; homolog of human Werner helicase interacting protein (WHIP)
DCS_05418	87.78	2e-92	592.958	317.331	211.475	310.453	Ustilago maydis	UMAY	PMID:19411618	UM05734	UMAY_UM05734	Rho1	stress response	hypothetical protein similar to AF338871_1 rho GTPase; RhoA
	83.15	1e-84	---	---	---	---	Cryptococcus neoformans	CNEO	PMID:14742210	CNBG_2285	CNEO_CNBG_2285T0	RHO1	stress response	Rho1 GTP-binding protein
DCS_05431	31.55	9e-46	22.7766	32.7971	35.8796	44.6029	Saccharomyces cerevisiae	SCER	PMID:10652251,17237521	S000004311	SCER_S000004311	Bud6	response to osmotic stress (GO:0006970)	Actin- and formin-interacting protein; stimulates actin cable nucleation by recruiting actin monomers to Bni1p; involved in polarized cell growth; isolated as bipolar budding mutant; potential Cdc28p substrate
DCS_05436	50	7e-36	754.962	674.343	331.113	1194.43	Aspergillus nidulans	ANID	PMID:15882418	ANID_02005	ANID_ANID_02005T0	YpdA	osmosensory signaling pathway via two-component system (GO:0007234)	Histidine-containing phosphotransfer protein, part of a two-component signal transducer involved in the HOG signaling pathway that regulates osmotic stress response
	41.86	2e-14	---	---	---	---	Saccharomyces cerevisiae	SCER	PMID:8808622	S000002394	SCER_S000002394	YPD1	osmosensory signaling pathway via two-component system (GO:0007234)	Phosphorelay intermediate protein
DCS_05436	49.23	1e-29	754.962	674.343	331.113	1194.43	Schizosaccharomyces pombe	SPOM	PMID:10749922,18406331,20563653,20946853	SPBC725_02.1	SPOM_SPBC725_02.1	Mpr1	cellular response to oxidative stress (GO:0034599)	histidine-containing response regulator phosphotransferase Mpr1
	51.14	8e-17	---	---	---	---	Candida albicans	CALB	PMID:10923027	orf19.4443	CALB_orf19.4443	YPD1	osmosensory signaling pathway via two-component system (GO:0007234)	Phosphohistidine intermediate protein in a phosphorelay signal transduction pathway; residue His69 is the phosphoacceptor histidine; predicted to be soluble and cytosolic; functional homolog of S. cerevisiae Ypd1p
	44.44	7e-14	---	---	---	---	Cryptococcus neoformans	CNEO	PMID:21642509	CNBG_4858	CNEO_CNBG_4858T0	Ypd1	oxidative stress	transferase
DCS_05447	49.26	9e-61	29.819	47.5632	49.047	28.1643	Saccharomyces cerevisiae	SCER	PMID:18206664	S000004948	SCER_S000004948	PET8	oxidative stress	S-adenosylmethionine transporter of the mitochondrial inner membrane, member of the mitochondrial carrier family; required for biotin biosynthesis and respiratory growth
DCS_05458	27.78	1e-14	10.6484	22.4848	30.372	32.7703	Schizosaccharomyces pombe	SPOM	PMID:18235227	SPCC777_08c.1	SPOM_SPCC777_08c.1	TORC2	starvation	TORC2 subunit Bit61
DCS_05473	58.63	0	24.0569	16.6475	15.5748	21.4529	Aspergillus fumigatus	AFUM	22106303	Afu1g17190	XP_753087	sidI	cellular response to hydrogen peroxide (GO:0070301); cellular response to iron ion starvation (GO:0010106)	Putative long-chain-fatty-acid-CoA ligase; mevalonyl-CoA ligase; PTS2-dependent peroxisomal localization
DCS_05475	44.97	0	9.14348	4.58269	8.7504	15.5515	Aspergillus fumigatus	AFUM	PMID:17236162	Afu3g03420	AFUM_Afu3g03420	SidD	cellular response to iron ion starvation (GO:0010106)	Fusarinine C non-ribosomal peptide synthetase (NRPS) involved in extracellular siderophore biosynthesis; expression is up-regulated by iron starvation and downregulated under iron-replete conditions
DCS_05479	46.84	2e-139	158.785	79.8415	59.2308	64.883	Saccharomyces cerevisiae	SCER	PMID:10329480,18487605	S000002702	SCER_S000002702	Dpl1	cellular response to starvation (GO:0009267)	Dihydrosphingosine phosphate lyase, regulates intracellular levels of sphingolipid long-chain base phosphates (LCBPs), degrades phosphorylated long chain bases, prefers C16 dihydrosphingosine-l-phosphate as a substrate
DCS_05490	27.84	4e-39	18.3556	57.9347	50.4542	84.0318	Saccharomyces cerevisiae	SCER	PMID:7791775,17334841,23614021,23452060	S000004391	SCER_S000004391	BDF1	DNA repair (GO:0006281),salt stress	Protein involved in transcription initiation at TATA-containing promoters; associates with the basal transcription factor TFIID; contains two bromodomains; corresponds to the C-terminal region of mammalian TAF1; redundant with Bdf2p
DCS_05490	28.13	9e-28	18.3556	57.9347	50.4542	84.0318	Saccharomyces cerevisiae	SCER	PMID:23452060	S000002228	Q07442	BDF2	salt stress	Protein involved in transcription initiation at TATA-containing promoters; associates with the basal transcription factor TFIID; contains two bromodomains; corresponds to the C-terminal region of mammalian TAF1; redundant with Bdf1p
	27.67	2e-25	---	---	---	---	Schizosaccharomyces pombe	SPOM	PMID:22095079	SPCC1450_02.1	Q9Y7N0	BDF1	DNA repair	Swr1 complex bromodomain subunit Brf1
DCS_05490	25.96	2e-23	18.3556	57.9347	50.4542	84.0318	Schizosaccharomyces pombe	SPOM	PMID:22095079	SPAC631_02.1	Q9HGP4	BDF2	DNA repair	BET family double bromodomain protein Bdf2
DCS_05508	28.57	3e-16	83.1349	84.0505	47.4519	39.1996	Saccharomyces cerevisiae	SCER	PMID:20516198	S000005506	SCER_S000005506	PSF3	double-strand break repair via break-induced replication (GO:0000727)	Subunit of the GINS complex
DCS_05509	67.71	8e-83	787.515	402.169	346.676	536.299	Aspergillus nidulans	ANID	PMID:12196195	ANID_05577	ANID_ANID_05577T0	SodB	cellular response to iron ion starvation (GO:0010106)	Manganese-superoxide dismutase
	67.53	8e-82	---	---	---	---	Aspergillus flavus	AFLA	PMID:15614562	AFL2G_01973	AFLA_AFL2G_01973	SodA	response to oxidative stress	Mitochondrial superoxide dismutase
	51.54	8e-58	---	---	---	---	Cryptococcus neoformans	CNEO	PMID:15643059	CNBG_2661	CNEO_CNBG_2661T0	Sod2	oxidative stress	mitochondrial superoxide dismutase Sod2
	55.19	1e-57	---	---	---	---	Saccharomyces cerevisiae	SCER	PMID:10222047,11292860,17150183,17460215,17575910,18051751	S000001050	SCER_S000001050	Sod2	age-dependent response to oxidative stress involved in chronological cell aging (GO:0001324),age-dependent response to reactive oxygen species involved in chronological cell aging (GO:0001320)	Mitochondrial manganese superoxide dismutase, protects cells against oxygen toxicity; phosphorylated
DCS_05523	41.5	7e-105	100.624	75.9666	58.8665	72.2215	Aspergillus fumigatus	AFUM	PMID:21622789	Afu1g04450	AFUM_Afu1g04450	SidL	cellular response to iron ion starvation (GO:0010106)	GNAT-type acetyltransferase; siderophore biosynthetic machinery component; essential for biosynthesis of the siderophores ferricrocin and hydroxyferricrocin in iron-replete conditions; homolog to E. coli IucB; constitutive; contains intron
DCS_05528	40.66	2e-72	29.6357	97.3102	53.4287	62.6678	Schizosaccharomyces pombe	SPOM	PMID:18346214	SPAC607_09c.1	SPOM_SPAC607_09c.1	Btn1	cellular response to heat (GO:0034605)	battenin CLN3 family protein
DCS_05546	50.9	8e-44	102.363	50.3255	51.5675	16.6993	Saccharomyces cerevisiae	SCER	PMID:10692169	S000002325	SCER_S000002325	FAP7	cellular response to oxidative stress (GO:0034599)	Essential NTPase required for small ribosome subunit synthesis
DCS_05547	44.32	1e-12	18.3981	2.51718	1.46932	2.08527	Saccharomyces cerevisiae	SCER	PMID:8789257	S000003830	SCER_S000003830	HAM1	response to DNA damage stimulus (GO:0006974)	Deoxyribonucleoside triphosphate pyrophosphohydrolase
DCS_05549	68.98	9e-76	86.3331	94.335	107.226	72.7442	Aspergillus fumigatus	AFUM	PMID:12135576	Afu5g05480	AFUM_Afu5g05480	RhbA	cellular response to nitrogen starvation (GO:0006995)	Ras-related signaling protein; transcript levels higher in mice than in vitro; transcript induced by nitrogen starvation
	65.95	6e-71	---	---	---	---	Schizosaccharomyces pombe	SPOM	PMID:10835385,17360675	SPBC428_16c.1	SPOM_SPBC428_16c.1	Rhb1	cell cycle arrest in response to nitrogen starvation (GO:0030996)	Rheb GTPase Rhb1
DCS_05557	40.21	0	4.79128	1.70718	9.25984	13.7983	Aspergillus nidulans	ANID	PMID:11779799	ANID_02087	ANID_ANID_02087T0	MusN	DNA repair (GO:0006281)	DNA helicase of the RecQ family, involved in response to DNA damage; interacts with 1-phosphatidylinositol-3-kinase UvsB
	37.28	0	---	---	---	---	Neurospora crassa	NCRA	PMID:12589473	NCU08598	NCRA_NCU08598	QDE-3/MUS-19	DNA repair	RECQ homologue
DCS_05557	44.98	2e-149	4.79128	1.70718	9.25984	13.7983	Schizosaccharomyces pombe	SPOM	PMID:7623848,8709952,9023111,9092661,9372918,10373582,10743562,11452021,12409469,12589755,15485909,16135799,16303848,16595622,17178839,17429064,18562672,19037101,19285940,19682091,19798055,20071248,20661445,20705238	SPAC2G11_12.1	SPOM_SPAC2G11_12.1	Rqh1	double-strand break repair via homologous recombination (GO:0000724),intra-S DNA damage checkpoint (GO:0031573),recombinational repair (GO:0000725),replication fork processing at rDNA locus (GO:0034065),response to DNA damage stimulus (GO:0006974)	RecQ type DNA helicase
	42.86	1e-138	---	---	---	---	Candida albicans	CALB	PMID:21511048	orf19.5335	CALB_orf19.5335	SGS1	response to DNA damage stimulus (GO:0006974)	RecQ-related DNA helicase; Bloom's syndrome-related gene; haploinsufficient for wild-type lifespan; upregulated in farnesol treated biofilm
DCS_05557	44.65	4e-143	4.79128	1.70718	9.25984	13.7983	Saccharomyces cerevisiae	SCER	PMID:12482937,16816432,17114288,17399687,17506834,17662941,18166135,18195102,18806779	S000004802	SCER_S000004802	Sgs1	DNA double-strand break processing (GO:0000729),double-strand break repair via homologous recombination (GO:0000724),gene conversion at mating-type locus, DNA double-strand break processing (GO:0031292),intra-S DNA damage checkpoint (GO:0031573),meiotic DNA double-strand break processing (GO:0000706),response to DNA damage stimulus (GO:0006974)	Nucleolar DNA helicase of the RecQ family; involved in genome integrity maintenance; regulates chromosome synapsis and meiotic joint molecule/crossover formation; potential role as repressor of a subset of rapamycin responsive genes; rapidly lost in response to rapamycin in Rrd1p-dependent manner; similar to human BLM and WRN proteins implicated in Bloom and Werner syndromes
DCS_05561	38.39	2e-12	27.4842	5.09963	2.96591	38.3633	Schizosaccharomyces pombe	SPOM	PMID:11452028,15840944,16055437	SPBC3E7_02c.1	SPOM_SPBC3E7_02c.1	Hsp16	cellular response to heat (GO:0034605),cellular response to starvation (GO:0009267),cellular response to unfolded protein (GO:0034620),mRNA export from nucleus in response to heat stress (GO:0031990)	heat shock protein Hsp16
	26.38	7e-07	---	---	---	---	Saccharomyces cerevisiae	SCER	PMID:10581247,17346711,18243115	S000000276	SCER_S000000276	Hsp26	response to stress (GO:0006950)	Small heat shock protein (sHSP) with chaperone activity; forms hollow, sphere-shaped oligomers that suppress unfolded proteins aggregation; oligomer activation requires heat-induced conformational change; also has mRNA binding activity
	27.2	1e-06	---	---	---	---	Schizosaccharomyces pombe	SPOM	PMID:12529438	SPCC338_06c.1	SPOM_SPCC338_06c.1	SPCC338.06c	cellular response to heat (GO:0034605)	heat shock protein Hsp20 family
DCS_05578	49.4	5e-19	10.602	15.4935	23.8137	15.5651	Saccharomyces cerevisiae	SCER	PMID:15992824	S000005254	SCER_S000005254	ZIM17	response to unfolded protein (GO:0006986)	Heat shock protein with a zinc finger motif
DCS_05580	38.85	4e-20	16.1491	14.8966	19.6054	35.6117	Saccharomyces cerevisiae	SCER	PMID:16024655	S000004313	SCER_S000004313	SFH1	double-strand break repair (GO:0006302)	Component of the RSC chromatin remodeling complex
DCS_03533	37.66	1e-19	16.2442	72.7071	31.1893	69.0753	Schizosaccharomyces pombe	SPOM	PMID:15448137	SPCC285_09c.1	SPOM_SPCC285_09c.1	Cgs2	cellular response to nitrogen starvation (GO:0006995)	cAMP-specific phosphodiesterase Cgs2
DCS_05582	23.36	2e-18	14.3832	124.987	182.83	92.4652	Saccharomyces cerevisiae	SCER	PMID:16914749	S000001221	SCER_S000001221	STB5	regulation of transcription from RNA polymerase II promoter in response to oxidative stress (GO:0043619)	Transcription factor
DCS_05584	33.13	5e-24	110.794	16.4473	19.5813	14.1778	Candida albicans	CALB	PMID:19019164	orf19.2062	CALB_orf19.2062	SOD4	cellular response to superoxide (GO:0071451)	Copper- and zinc-containing superoxide dismutase; role in response to host innate immune ROS; regulated on white-opaque switching; ciclopirox olamine induced; caspofungin repressed; family includes SOD1, SOD4, SOD5, SOD6; yeast-associated
	35.63	1e-23	---	---	---	---	Candida albicans	CALB	PMID:14617819,15813733,19019164	orf19.2060	CALB_orf19.2060	SOD5	cellular response to oxidative stress (GO:0034599),cellular response to superoxide (GO:0071451),evasion or tolerance by symbiont of host-produced reactive oxygen species (GO:0052059),evasion or tolerance of host immune response (GO:0020012)	Copper- and zinc-containing superoxide dismutase; protective role against oxidative stress; induced by neutrophil contact, hyphal growth, caspofungin, osmotic or oxidative stress; member of a gene family including SOD1, SOD4, SOD5, and SOD6
DCS_05597	48.22	8e-64	156.744	79.2101	99.2945	107.395	Saccharomyces cerevisiae	SCER	PMID:18206664	S000003657	SCER_S000003657	RPE1	oxidative stress	D-ribulose-5-phosphate 3-epimerase, catalyzes a reaction in the non-oxidative part of the pentose-phosphate pathway; mutants are sensitive to oxidative stress
DCS_05599	40.66	2e-109	54.5274	121.652	78.8013	44.6905	Schizosaccharomyces pombe	SPOM	PMID:18418381	SPBC6B1_08c.1	SPOM_SPBC6B1_08c.1	Ofd1	cellular response to hypoxia (GO:0071456)	2-oxoglutarate and Fe
DCS_05603	44.01	2e-74	8.19343	7.47391	3.77986	5.72589	Schizosaccharomyces pombe	SPOM	PMID:12529438	SPAC186_03.1	SPOM_SPAC186_03.1	SPAC186.03	cellular response to stress (GO:0033554)	L-asparaginase
	45.54	2e-73	---	---	---	---	Saccharomyces cerevisiae	SCER	PMID:9170245	S000004145	SCER_S000004145	ASP3-1	cellular response to nitrogen starvation (GO:0006995)	Cell-wall L-asparaginase II involved in asparagine catabolism
	45.54	2e-73	---	---	---	---	Saccharomyces cerevisiae	SCER	PMID:9170245	S000004147	SCER_S000004147	ASP3-2	cellular response to nitrogen starvation (GO:0006995)	Cell-wall L-asparaginase II involved in asparagine catabolism
	45.54	2e-73	---	---	---	---	Saccharomyces cerevisiae	SCER	PMID:9170245	S000004148	SCER_S000004148	ASP3-3	cellular response to nitrogen starvation (GO:0006995)	Cell-wall L-asparaginase II involved in asparagine catabolism
	45.54	2e-73	---	---	---	---	Saccharomyces cerevisiae	SCER	PMID:9170245	S000004150	SCER_S000004150	ASP3-4	cellular response to nitrogen starvation (GO:0006995)	Cell-wall L-asparaginase II involved in asparagine catabolism
DCS_05611	37.65	8e-83	11.015	44.247	43.2317	47.5106	Aspergillus nidulans	ANID	PMID:8625426,18471095,18678248	ANID_02919	ANID_ANID_02919T0	SltA	cellular response to salt stress (GO:0071472)	C2H2 zinc-finger transcription factor involved in cation homeostasis; involved in response to abiotic stress; transcript upregulated in response to camptothecin; necessary for growth on pH 8 medium
DCS_05614	51.11	0	99.1976	651.61	1020.26	192.747	Cryptococcus neoformans	CNEO	PMID:19633715	CNBG_0576	CNEO_CNBG_0576T0	Pmt4	osmotic stress	O-mannosyltransferase
	47.56	0	---	---	---	---	Saccharomyces cerevisiae	SCER	PMID:21231968	S000003904	P46971	PMT4	regulation of endoplasmic reticulum unfolded protein response (GO:1900101)	Protein O-mannosyltransferase, transfers mannose residues from dolichyl phosphate-D-mannose to protein serine/threonine residues; appears to form homodimers in vivo and does not complex with other Pmt proteins; target for new antifungals
DCS_03537	52.51	8e-115	11.6658	72.2612	93.6418	83.8339	Schizosaccharomyces pombe	SPOM	PMID:14623292,17612531,20200159	SPAC1D4_11c.1	SPOM_SPAC1D4_11c.1	Lkh1	cellular response to oxidative stress (GO:0034599)	dual specificity protein kinase Lkh1
DCS_05626	44.61	2e-96	50.066	107.219	65.9673	58.6014	Aspergillus nidulans	ANID	PMID:16079239	ANID_01539	ANID_ANID_01539T0	CsnD	response to DNA damage stimulus (GO:0006974)	Subunit 4 of the COP9 signalosome; required for light-dependent asexual and sexual development and cleistothecia production; regulates secondary metabolite production, mutant hyphae are aberrant with abnormal red pigmentation
DCS_05627	26.35	6e-19	3.72328	19.4986	20.169	22.9656	Schizosaccharomyces pombe	SPOM	PMID:16120966,16135799,17483423	SPAC2F7_06c.1	SPOM_SPAC2F7_06c.1	Pol4	base-excision repair, gap-filling (GO:0006287),double-strand break repair via nonhomologous end joining (GO:0006303)	DNA polymerase X family
DCS_05627	26.94	2e-16	3.72328	19.4986	20.169	22.9656	Saccharomyces cerevisiae	SCER	PMID:9745046,10438542,12235149,15342630,17881298	S000000607	SCER_S000000607	Pol4	base-excision repair, gap-filling (GO:0006287),double-strand break repair (GO:0006302),double-strand break repair via nonhomologous end joining (GO:0006303)	DNA polymerase IV, undergoes pair-wise interactions with Dnl4p-Lif1p and Rad27p to mediate repair of DNA double-strand breaks by non-homologous end joining (NHEJ); homologous to mammalian DNA polymerase beta
DCS_05630	23.99	2e-33	13.9375	23.2797	32.38	37.7787	Schizosaccharomyces pombe	SPOM	PMID:8019001,8846774,9435789,9487130,9878245,10871397,12032307,12196391,12930957,14624239,14643429,20505337	SPAC14C4_13.1	SPOM_SPAC14C4_13.1	Rad17	intra-S DNA damage checkpoint (GO:0031573),mitotic cell cycle G2/M transition DNA damage checkpoint (GO:0007095)	RFC related checkpoint protein
DCS_05630	26.24	3e-19	13.9375	23.2797	32.38	37.7787	Saccharomyces cerevisiae	SCER	PMID:9564050,11267834,16793392,17202155,17923678,18003698	S000000975	SCER_S000000975	Rad24	DNA damage checkpoint (GO:0000077),nucleotide-excision repair (GO:0006289)	Checkpoint protein, involved in the activation of the DNA damage and meiotic pachytene checkpoints; subunit of a clamp loader that loads Rad17p-Mec3p-Ddc1p onto DNA; homolog of human and S. pombe Rad17 protein
DCS_05648	35.56	6e-95	20.1215	157.799	188.536	187.402	Cryptococcus neoformans	CNEO	PMID:17947228,20384682	CNBG_4798	CNEO_CNBG_4798T0	Plb1	heat stress	secreted phospholipase B
DCS_03540	35.87	2e-45	8.47295	49.4839	71.8012	59.6947	Saccharomyces cerevisiae	SCER	PMID:17983848	S000005475	SCER_S000005475	Trf4	base-excision repair (GO:0006284)	Non-canonical poly(A) polymerase, involved in nuclear RNA degradation as a component of the TRAMP complex; catalyzes polyadenylation of hypomodified tRNAs, and snoRNA and rRNA precursors; overlapping but non-redundant functions with Trf5p
DCS_03540	27.75	4e-09	8.47295	49.4839	71.8012	59.6947	Schizosaccharomyces pombe	SPOM	PMID:16738311	SPCC663_12.1	SPOM_SPCC663_12.1	Cid12	DNA damage checkpoint (GO:0000077)	poly
DCS_05669	40.02	0	33.2213	18.1171	29.7717	23.2525	Saccharomyces cerevisiae	SCER	PMID:17544521	S000003207	SCER_S000003207	Cse1	starvation;heat stress	Nuclear envelope protein that mediates the nuclear export of importin alpha (Srp1p), homolog of metazoan CAS protein, required for accurate chromosome segregation
DCS_05670	37.9	3e-119	6.71316	11.8966	35.2665	9.95944	Schizosaccharomyces pombe	SPOM	PMID:16624901	SPAC630_13c.1	SPOM_SPAC630_13c.1	Tsc2	cellular response to nitrogen starvation (GO:0006995)	tuberin
DCS_05673	32.87	3e-70	17.9863	13.0622	24.7898	46.2205	Saccharomyces cerevisiae	SCER	PMID:9745046,10072354,16949354	S000003766	SCER_S000003766	Pol31	base-excision repair (GO:0006284),mismatch repair (GO:0006298),nucleotide-excision repair (GO:0006289),postreplication repair (GO:0006301)	Subunit of DNA polymerase delta (polymerase III); essential for cell viability; involved in DNA replication and DNA repair
	33.68	7e-66	---	---	---	---	Schizosaccharomyces pombe	SPOM	PMID:15173383	SPAC27E2_05.1	SPOM_SPAC27E2_05.1	Cdc1	DNA synthesis involved in DNA repair (GO:0000731)	DNA polymerase delta small subunit Cdc1
DCS_05676	26.82	1e-36	24.7709	30.2004	39.9593	23.459	Saccharomyces cerevisiae	SCER	PMID:22072789	S000004732	SCER_S000004732	STO1	response to osmotic stress (GO:0006970)	Large subunit of the nuclear mRNA cap-binding protein complex
DCS_05678	55.73	3e-107	67.7138	108.432	125.696	135.153	Saccharomyces cerevisiae	SCER	PMID:12529445	S000004747	SCER_S000004747	RIM11	response to stress (GO:0006950)
	51.71	2e-97	---	---	---	---	Saccharomyces cerevisiae	SCER	PMID:12529445	S000002237	SCER_S000002237	MRK1	response to stress (GO:0006950)
	39.89	1e-75	---	---	---	---	Saccharomyces cerevisiae	SCER	PMID:12399380,12529445	S000005251	SCER_S000005251	MCK1	double-strand break repair via nonhomologous end joining (GO:0006303),response to stress (GO:0006950)	Protein serine/threonine/tyrosine (dual-specificity) kinase
	40.62	4e-63	---	---	---	---	Saccharomyces cerevisiae	SCER	PMID:12529445	S000005488	SCER_S000005488	YGK3	response to stress (GO:0006950)	Protein kinase related to mammalian GSK-3 glycogen synthase kinases
DCS_05684	45.66	4e-31	470.482	334.984	75.5688	643.218	Saccharomyces cerevisiae	SCER	PMID:23530227	S000000305	P38260	FES1	cytoplasm-associated proteasomal ubiquitin-dependent protein catabolic process (GO:0071629)	Hsp70 (Ssa1p) nucleotide exchange factor, cytosolic homolog of Sil1p, which is the nucleotide exchange factor for BiP (Kar2p) in the endoplasmic reticulum
DCS_05685	91.94	0	675.036	480.905	298.32	513.604	Saccharomyces cerevisiae	SCER	PMID:16135807,17287397,17890650	S000001855	SCER_S000001855	Act1	cellular response to oxidative stress (GO:0034599),DNA repair (GO:0006281)	Actin, structural protein involved in cell polarization, endocytosis, and other cytoskeletal functions
DCS_05694	57.45	2e-123	421.154	793.255	563.704	164.163	Neurospora crassa	NCRA	PMID:9256071	NCU03739	NCRA_NCU03739	ERP-38	unfolded protein response	ER-specific protein
	36.73	2e-61	---	---	---	---	Schizosaccharomyces pombe	SPOM	PMID:16850188	SPAC17H9_14c.1	SPOM_SPAC17H9_14c.1	SPAC17H9.14c	cellular response to oxidative stress (GO:0034599)	protein disulfide isomerase
DCS_05700	55.59	0	14.0339	16.4139	26.7481	55.4351	Saccharomyces cerevisiae	SCER	PMID:9745046,10072354,18086882	S000002260	SCER_S000002260	Pol3	base-excision repair (GO:0006284),base-excision repair, gap-filling (GO:0006287),DNA replication proofreading (GO:0045004),mismatch repair (GO:0006298),nucleotide-excision repair (GO:0006289),nucleotide-excision repair, DNA gap filling (GO:0006297),postreplication repair (GO:0006301)	Catalytic subunit of DNA polymerase delta; required for chromosomal DNA replication during mitosis and meiosis, intragenic recombination, repair of double strand DNA breaks, and DNA replication during nucleotide excision repair
	61.94	0	---	---	---	---	Schizosaccharomyces pombe	SPOM	PMID:9326594,15173383	SPBC336_04.1	SPOM_SPBC336_04.1	Pol3	DNA synthesis involved in DNA repair (GO:0000731)	DNA polymerase delta catalytic subunit
DCS_05725	70.85	3e-141	48.7941	30.5305	27.7254	36.4168	Schizosaccharomyces pombe	SPOM	PMID:14624239	SPAC1687_03c.1	SPOM_SPAC1687_03c.1	Rfc4	DNA repair	DNA replication factor C complex subunit
	68.27	3e-127	---	---	---	---	Saccharomyces cerevisiae	SCER	PMID:10072354	S000005454	SCER_S000005454	RFC4	mismatch repair (GO:0006298)	Subunit of heteropentameric Replication factor C (RF-C)
DCS_05738	35	1e-20	22.3812	39.2937	78.7257	72.5115	Saccharomyces cerevisiae	SCER	PMID:15611164	S000001626	SCER_S000001626	LTV1	cellular response to oxidative stress (GO:0034599),response to osmotic stress (GO:0006970)	Component of the GSE complex
DCS_03549	47.23	0	10.8926	27.9812	47.864	24.3708	Saccharomyces cerevisiae	SCER	PMID:17439949,18270585	S000001686	SCER_S000001686	Tor2	heat stress; oxidative stress	PIK-related protein kinase and rapamycin target; subunit of TORC1, a complex that regulates growth in response to nutrients and TORC2, a complex that regulates cell-cycle dependent polarization of the actin cytoskeleton; involved in meiosis
	46.66	0	---	---	---	---	Saccharomyces cerevisiae	SCER	PMID:17439949,17698581,18225956,18270585	S000003827	SCER_S000003827	Tor1	response to DNA damage stimulus (GO:0006974)	PIK-related protein kinase and rapamycin target; subunit of TORC1, a complex that controls growth in response to nutrients by regulating translation, transcription, ribosome biogenesis, nutrient transport and autophagy; involved in meiosis
	52.04	0	---	---	---	---	Schizosaccharomyces pombe	SPOM	PMID:17046992,17121544,17179073,17261596,18076573,20144990,24280780	SPBC216_07c.1	SPOM_SPBC216_07c.1	Tor2		cell cycle arrest in response to nitrogen starvation (GO:0030996),cellular response to stress (GO:0033554),negative regulation of cell cycle arrest in response to nitrogen starvation (GO:0010503),amino acid starvation
	47.27	0	---	---	---	---	Schizosaccharomyces pombe	SPOM	PMID:11096119,11409178,17121544,17179073,19417002,19546237	SPBC30D10_10c.1	SPOM_SPBC30D10_10c.1	Tor1	cellular response to nitrogen starvation (GO:0006995),cellular response to osmotic stress (GO:0071470),cellular response to starvation (GO:0009267),cellular response to stress (GO:0033554),induction of conjugation upon nitrogen starvation (GO:0031142)	phosphatidylinositol kinase Tor1
DCS_05743	48.16	3e-150	49.7756	102.237	87.5732	455.947	Neurospora crassa	NCRA	PMID:23809652	NCU03643	EAA32134	mit-2	oxidative stress	cutinase transcription factor 1 beta
DCS_05758	59.57	2e-112	42.0209	42.5976	30.0872	19.201	Ustilago maydis	UMAY	PMID:9159169	UM05543	UMAY_UM05543	Sid1	cellular response to stress	hypothetical protein similar to AF463451_1 Ste20-like kinase
DCS_03554	30.21	5e-39	13.0555	30.539	31.3087	30.2989	Saccharomyces cerevisiae	SCER	PMID:10628972	S000004748	SCER_S000004748	SIP5	cellular response to glucose starvation (GO:0042149)
DCS_05795	42.22	7e-18	211.174	3360.21	2331.65	2180.04	Saccharomyces cerevisiae	SCER	PMID:8898193,16582425,17108329,18180297,18206654,19079237	S000001863	SCER_S000001863	Hac1	endoplasmic reticulum unfolded protein response (GO:0030968),positive regulation of transcription from RNA polymerase II promoter involved in unfolded protein response (GO:0006990)	Basic leucine zipper (bZIP) transcription factor (ATF/CREB1 homolog) that regulates the unfolded protein response, via UPRE binding, and membrane biogenesis; ER stress-induced splicing pathway facilitates efficient Hac1p synthesis
DCS_05796	40.74	1e-18	23.4283	234.109	384.399	143.356	Schizosaccharomyces pombe	SPOM	PMID:15367656,16263721,17151242,18045993	SPBC30D10_04.1	SPOM_SPBC30D10_04.1	Swi3	DNA repair	replication fork protection complex subunit
DCS_05838	35.18	6e-103	56.7834	24.7635	23.4662	33.7078	Schizosaccharomyces pombe	SPOM	PMID:14993272	SPBC887_04c.1	SPOM_SPBC887_04c.1	Lub1	cellular response to stress (GO:0033554)	WD repeat protein Lub1
	32.15	1e-89	---	---	---	---	Saccharomyces cerevisiae	SCER	PMID:12399380	S000001696	SCER_S000001696	DOA1	double-strand break repair via nonhomologous end joining (GO:0006303)	WD repeat protein required for ubiquitin-mediated protein degradation
DCS_03334	31.97	1e-46	45.4028	47.1423	44.8864	28.2032	Schizosaccharomyces pombe	SPOM	PMID:16793363,18675827,21110984,23677513	SPAC26A3_02.1	SPOM_SPAC26A3_02.1	Myh1	base-excision repair (GO:0006284),DNA damage checkpoint (GO:0000077),DNA repair (GO:0006281),base-excision repair, AP site formation (GO:0006285), cellular response to DNA damage stimulus (GO:0006974)	adenine DNA glycosylase
DCS_03582	45.26	2e-19	383.588	98.5219	90.14	87.4632	Aspergillus nidulans	ANID	PMID:17631497,19965775	ANID_00170	ANID_ANID_00170T0	TrxA	cellular response to oxidative stress (GO:0034599)	Thioredoxin; predicted role in cell redox homeostasis; required for conidiation; expression upregulated after exposure to farnesol
DCS_03588	32.84	1e-22	98.4351	65.2941	56.6809	63.9521	Saccharomyces cerevisiae	SCER	PMID:17349974	S000003959	SCER_S000003959	Prp19	DNA repair	Splicing factor associated with the spliceosome; contains a U-box, a motif found in a class of ubiquitin ligases, and a WD40 domain
DCS_03610	42	5e-54	95.6233	44.6554	37.9475	92.5065	Aspergillus nidulans	ANID	PMID:12823816	ANID_05563	ANID_ANID_05563T0	GldB	cellular response to salt stress (GO:0071472),intracellular accumulation of glycerol (GO:0006973)	Putative dehydrogenase with a predicted role in carbohydrate metabolism; NADP+-dependent glycerol dehydrogenase; required for osmotolerance; transcript downregulated by growth in glycerol; expression upregulated after exposure to farnesol
DCS_03611	62.6	0	4.01797	2.71747	7.14491	11.4117	Neurospora crassa	NCRA	PMID:17703305	NCU09516	NCRA_NCU09516	Mus-41	DNA repair	DNA repair protein
	37.94	0	---	---	---	---	Schizosaccharomyces pombe	SPOM	PMID:8290359,8709952,20453833	SPAC13G6_01c.1	SPOM_SPAC13G6_01c.1	Rad8	DNA repair (GO:0006281),nucleotide-excision repair (GO:0006289),response to DNA damage stimulus (GO:0006974)	ubiquitin-protein ligase E3 (predicted)
	33.68	4e-156	---	---	---	---	Saccharomyces cerevisiae	SCER	PMID:16224103,16949354,17785441,17923688,17936713,17947417,17964257,18157158,23142547	S000004022	SCER_S000004022	Rad5	double-strand break repair (GO:0006302),postreplication repair (GO:0006301),error-prone translesion synthesis (GO:0042276)	DNA helicase proposed to promote replication fork regression during postreplication repair by template switching; RING finger containing ubiquitin ligase; stimulates the synthesis of free and PCNA-bound polyubiquitin chains by Ubc13p-Mms2p
DCS_03615	29.19	8e-60	7.42144	12.6554	15.953	43.8893	Schizosaccharomyces pombe	SPOM	PMID:1762905,7855597,8196602,9894912,12032307,12531030,17272281	SPAC23C4_18c.1	SPOM_SPAC23C4_18c.1	Rad4	DNA damage checkpoint (GO:0000077)	BRCT domain protein Rad4
	20.6	1e-15	---	---	---	---	Saccharomyces cerevisiae	SCER	PMID:9745046,10072354,16840526,18541674	S000003626	SCER_S000003626	DPB11	double-strand break repair via break-induced replication (GO:0000727),mismatch repair (GO:0006298),mitotic cell cycle G2/M transition DNA damage checkpoint (GO:0007095),nucleotide-excision repair (GO:0006289),recombinational repair (GO:0000725)	Replication initiation protein that loads DNA pol epsilon
DCS_03620	22.5	4e-18	4.76178	2.93742	3.81366	12.6463	Schizosaccharomyces pombe	SPOM	PMID:16040599	SPBC947_11c.1	SPOM_SPBC947_11c.1	Elg1	DNA repair (GO:0006281)	DNA replication factor C complex subunit Elg1
DCS_03631	43.01	9e-173	13.1334	38.5361	47.4681	33.6242	Candida albicans	CALB	PMID:10832630	orf19.367	CALB_orf19.367	CNH1	response to salt stress (GO:0009651)	Na+/H+ antiporter; required for wild-type growth, cell morphology, and virulence in a mouse model of systemic infection; not transcriptionally regulated by NaCl; fungal-specific (no human or murine homolog)
DCS_03631	55.35	3e-168	13.1334	38.5361	47.4681	33.6242	Saccharomyces cerevisiae	SCER	PMID:16402204	S000004128	SCER_S000004128	NHA1	response to osmotic stress (GO:0006970)	Na+/H+ antiporter involved in sodium and potassium efflux
DCS_03635	25	8e-08	23.6719	57.1582	52.1166	43.9191	Schizosaccharomyces pombe	SPOM	PMID:2171939	SPAC1565_04c.1	SPOM_SPAC1565_04c.1	Ste4	cellular response to nitrogen starvation (GO:0006995)	adaptor protein Ste4
DCS_03642	38.72	2e-33	35.2625	51.6079	68.5187	49.0562	Schizosaccharomyces pombe	SPOM	PMID:15616156	SPAC22H12_02.1	SPOM_SPAC22H12_02.1	Tfg3	cellular response to heat (GO:0034605)	transcription factor TFIIF complex subunit Tfg3
DCS_03646	64.59	0	52.9375	42.5983	48.2245	51.8121	Fusarium graminearum	FGSG	PMID:21980420	FGSG_04111	FGSG_FGSG_04111	PTC1	osmotic stress	hypothetical protein
	39.31	2e-65	---	---	---	---	Saccharomyces cerevisiae	SCER	PMID:17200571	S000002164	SCER_S000002164	Ptc1	osmotic stress	Type 2C protein phosphatase (PP2C); dephosphorylates Hog1p, inactivating osmosensing MAPK cascade; involved in Fus3p activation during pheromone response; deletion affects precursor tRNA splicing, mitochondrial inheritance, and sporulation
DCS_03646	66.9	5e-56	52.9375	42.5983	48.2245	51.8121	Schizosaccharomyces pombe	SPOM	PMID:8196617	SPCC4F11_02.1	SPOM_SPCC4F11_02.1	Ptc1	cellular response to heat (GO:0034605)	protein phosphatase 2C Ptc1
DCS_03658	42.44	6e-102	16.802	42.6042	86.3155	44.3374	Saccharomyces cerevisiae	SCER	PMID:17320357	S000004589	SCER_S000004589	NDI1	oxidative stress	NADH:ubiquinone oxidoreductase, transfers electrons from NADH to ubiquinone in the respiratory chain but does not pump protons, in contrast to the higher eukaryotic multisubunit respiratory complex I; phosphorylated; homolog of human AMID
DCS_03661	33.84	0	16.3917	21.3837	41.0915	27.559	Schizosaccharomyces pombe	SPOM	PMID:10467002	SPBC12C2_02c.1	SPOM_SPBC12C2_02c.1	Ste20	cellular response to nitrogen starvation (GO:0006995)	Rictor homolog, Ste20
DCS_03664	36.4	3e-48	294.625	52.5838	49.4133	50.5739	Saccharomyces cerevisiae	SCER	PMID:17460215,19073887	S000004641	SCER_S000004641	CCS1	positive regulation of transcription from RNA polymerase II promoter in response to arsenic-containing substance (GO:0061395),removal of superoxide radicals (GO:0019430)	Copper chaperone for superoxide dismutase Sod1p, involved in oxidative stress protection; Met-X-Cys-X2-Cys motif within the N-terminal portion is involved in insertion of copper into Sod1p under conditions of copper deprivation
DCS_03665	31.2	5e-12	37.4281	26.8784	23.8893	40.4506	Schizosaccharomyces pombe	SPOM	PMID:16079915	SPAC589_08c.1	SPOM_SPAC589_08c.1	Dam1	cellular response to osmotic stress (GO:0071470)	DASH complex subunit Dam1
DCS_03672	61.57	0	39.4833	135.209	221.309	223.184	Saccharomyces cerevisiae	SCER	PMID:18268013	S000003264	SCER_S000003264	FKS2	cell wall stress	Catalytic subunit of 1,3-beta-glucan synthase, involved in formation of the inner layer of the spore wall; activity positively regulated by Rho1p and negatively by Smk1p; has similarity to an alternate catalytic subunit, Fks1p (Gsc1p)
	53.56	0	---	---	---	---	Schizosaccharomyces pombe	SPOM	PMID:19237545	SPBC19G7_05c.1	SPOM_SPBC19G7_05c.1	Cps1	cell wall stress	1,3-beta-glucan synthase catalytic subunit Bgs1
DCS_03686	75.34	3e-97	1582.73	548.332	364.92	460.744	Saccharomyces cerevisiae	SCER	PMID:11561734	S000005122	SCER_S000005122	Rps3p	response to DNA damage stimulus (GO:0006974)	Protein component of the small (40S) ribosomal subunit, has apurinic/apyrimidinic (AP) endonuclease activity; essential for viability; has similarity to E. coli S3 and rat S3 ribosomal proteins
DCS_03688	35.96	3e-46	59.4071	96.2197	117.119	131.663	Schizosaccharomyces pombe	SPOM	PMID:16819157,19371376	SPBC646_13.1	SPOM_SPBC646_13.1	Sds23	cellular response to salt stress (GO:0071472)	inducer of sexual development Sds23/Moc1
DCS_03690	71.13	0	289.552	383.938	543.657	733.683	Candida albicans	CALB	PMID:11681208	orf19.6385	CALB_orf19.6385	ACO1	induction by symbiont of host defense response (GO:0044416)	Aconitase; expression greater in high iron; 2 upstream CCAAT motifs; amino acid starvation (3-AT), amphotericin B, phagocytosis, farnesol induced; fluconazole-downregulated; Gcn4p-regulated; Hap43p-repressed; antigenic in infection
	67.99	0	---	---	---	---	Cryptococcus neoformans	CNEO	PMID:16524907	CNBG_0705	CNEO_CNBG_0705T0	Aco1	DNA repair	aconitate hydratase
	73.03	0	---	---	---	---	Saccharomyces cerevisiae	SCER	PMID:17698960	S000004295	SCER_S000004295	Aco1	DNA repair	Aconitase, required for the tricarboxylic acid (TCA) cycle and also independently required for mitochondrial genome maintenance; phosphorylated; component of the mitochondrial nucleoid; mutation leads to glutamate auxotrophy
DCS_03700	55.93	0	20.1014	56.0515	92.3866	88.9029	Saccharomyces cerevisiae	SCER	PMID:10652251	S000001612	SCER_S000001612	MYO3	response to osmotic stress (GO:0006970)	One of two type I myosins
	55.25	0	---	---	---	---	Saccharomyces cerevisiae	SCER	PMID:10652251,12391157	S000004715	SCER_S000004715	MYO5	response to osmotic stress (GO:0006970),response to salt stress (GO:0009651)	One of two type I myosins
DCS_03702	78.54	0	9.84652	4.09007	10.8748	7.42324	Neurospora crassa	NCRA	PMID:15800214	NCU11255	NCRA_NCU11255	MUS-25	DNA repair	RAD54 homologue
	51.47	0	---	---	---	---	Saccharomyces cerevisiae	SCER	PMID:8849880,10357855,17004060,17567608,17613284,17671161,17785441,18039855	S000003131	SCER_S000003131	Rad54	double-strand break repair via single-strand annealing (GO:0045002),double-strand break repair via synthesis-dependent strand annealing (GO:0045003)	DNA-dependent ATPase, stimulates strand exchange by modifying the topology of double-stranded DNA; involved in the recombinational repair of double-strand breaks in DNA during vegetative growth and meiosis; member of the SWI/SNF family
	61.73	0	---	---	---	---	Schizosaccharomyces pombe	SPOM	PMID:8686381,8834792,16009599,16648640,17283053,17724078,18426916	SPAC15A10_03c.1	SPOM_SPAC15A10_03c.1	Rhp54	DNA repair (GO:0006281)	Rad54 homolog
	39.97	9e-116	---	---	---	---	Saccharomyces cerevisiae	SCER	PMID:11459961,15568977,17467735,17704061	S000000277	SCER_S000000277	Tid1	double-strand break repair via break-induced replication (GO:0000727)	DNA-dependent ATPase, stimulates strand exchange by modifying the topology of double-stranded DNA; involved in recombinational repair of DNA double-strand breaks during mitosis and meiosis; proposed to be involved in crossover interference
	37.32	2e-94	---	---	---	---	Schizosaccharomyces pombe	SPOM	PMID:14551247,19028606	SPAC22F3_03c.1	SPOM_SPAC22F3_03c.1	Rdh54	double-strand break repair via homologous recombination (GO:0000724)	ATP-dependent DNA helicase
DCS_03720	94.85	3e-71	9037.97	4080.27	1077.2	2386.28	Saccharomyces cerevisiae	SCER	PMID:21460225	S000000214	SCER_S000000214	HHT1	global genome nucleotide-excision repair (GO:0070911)	Histone H3
	94.85	3e-71	---	---	---	---	Saccharomyces cerevisiae	SCER	PMID:21460225	S000004976	SCER_S000004976	HHT2	global genome nucleotide-excision repair (GO:0070911)	Histone H3
	92.65	8e-71	---	---	---	---	Schizosaccharomyces pombe	SPOM	PMID:17369611	SPAC1834_04.1	SPOM_SPAC1834_04.1	Hht1	response to DNA damage stimulus (GO:0006974)
	92.65	8e-71	---	---	---	---	Schizosaccharomyces pombe	SPOM	PMID:17369611	SPBC1105_11c.1	SPOM_SPBC1105_11c.1	Hht3	response to DNA damage stimulus (GO:0006974)	histone H3 h3.3
	92.65	8e-71	---	---	---	---	Schizosaccharomyces pombe	SPOM	PMID:17369611	SPBC8D2_04.1	SPOM_SPBC8D2_04.1	Hht2	response to DNA damage stimulus (GO:0006974)
DCS_03721	33.9	5e-31	227.671	156.396	147.722	142.913	Schizosaccharomyces pombe	SPOM	PMID:15533439	SPBC16G5_01.1	SPOM_SPBC16G5_01.1	Rpn12	DNA repair	19S proteasome regulatory subunit
DCS_03723	35.02	0	12.4785	12.0303	16.6114	4.48671	Schizosaccharomyces pombe	SPOM	PMID:8631292,22682253	SPBPJ4664_06.1	SPOM_SPBPJ4664_06.1	Gpt1	cellular response to stress (GO:0033554),endoplasmic reticulum unfolded protein response (GO:0030968)	UDP-glucose-glycoprotein glucosyltransferase Gpt1
DCS_03724	42.33	2e-129	12.0355	22.4467	60.0852	32.2276	Aspergillus fumigatus	AFUM	PMID:23532976	Afu3g05780	XP_755026	LreA	UV stress, oxidative stress	Zinc finger transcription factor, blue light receptor involved in control of growth, metabolism and stress response
	30.69	3e-34	27.6907	39.7998	62.7029	31.8909	Schizosaccharomyces pombe	SPOM	PMID:19237545	SPBC1289_01c.1	SPOM_SPBC1289_01c.1	Chr4	cellular response to osmotic stress (GO:0071470)	1,3-beta-glucan synthase regulatory factor Chf3/Chr4
DCS_03732	43.86	0	9.67788	10.7298	19.1251	20.521	Saccharomyces cerevisiae	SCER	PMID:2651896,10025407,SGDREF:S000146947	S000005046	SCER_S000005046	POL1	DNA synthesis involved in DNA repair (GO:0000731),gene conversion at mating-type locus, DNA repair synthesis (GO:0000734)	Catalytic subunit of the DNA polymerase I alpha-primase complex
	44.89	0	---	---	---	---	Schizosaccharomyces pombe	SPOM	PMID:8423854	SPAC3H5_06c.1	SPOM_SPAC3H5_06c.1	Pol1	gene conversion at mating-type locus, DNA repair synthesis (GO:0000734)	DNA polymerase alpha catalytic subunit
DCS_03739	36.02	5e-93	63.9754	44.7939	46.5065	45.1748	Schizosaccharomyces pombe	SPOM	PMID:15920625,16202243	SPAC56E4_06c.1	SPOM_SPAC56E4_06c.1	Ggt2	cellular response to oxidative stress (GO:0034599)
	35.1	3e-89	---	---	---	---	Schizosaccharomyces pombe	SPOM	PMID:15765057	SPAC664_09.1	SPOM_SPAC664_09.1	Ggt1	cellular response to nitrogen starvation (GO:0006995)	gamma-glutamyltranspeptidase Ggt1
DCS_03350	48.8	1e-132	13.9006	27.7502	70.2331	35.4199	Saccharomyces cerevisiae	SCER	PMID:12132580	S000000336	SCER_S000000336	AGP2	response to osmotic stress (GO:0006970)	High affinity polyamine permease
DCS_03753	37.76	2e-32	133.221	88.2456	52.2016	93.9975	Saccharomyces cerevisiae	SCER	PMID:18995839	S000004889	SCER_S000004889	Dsk2	cytotoxic stress	Nuclear-enriched ubiquitin-like polyubiquitin-binding protein, required for spindle pole body (SPB) duplication and for transit through the G2/M phase of the cell cycle, involved in proteolysis, interacts with the proteasome
DCS_03754	29.01	3e-38	17.3269	39.0642	60.9467	65.1221	Saccharomyces cerevisiae	SCER	PMID:19521502,20154027	S000000788	SCER_S000000788	NPR2	cellular response to amino acid starvation (GO:0034198),cellular response to nitrogen starvation (GO:0006995)	Subunit of SEA (Seh1-associated), Npr2/3, and Iml1p complexes
DCS_03756	37.17	4e-19	276.103	139.466	113.367	63.8169	Saccharomyces cerevisiae	SCER	PMID:17922641	S000005823	SCER_S000005823	Tim18	cellular response to oxidative stress (GO:0034599),response to osmotic stress (GO:0006970)	Component of the mitochondrial TIM22 complex involved in insertion of polytopic proteins into the inner membrane; may mediate assembly or stability of the complex
DCS_03806	35.04	3e-32	45.3032	64.3063	55.2638	68.6222	Saccharomyces cerevisiae	SCER	PMID:10921902	S000003176	SCER_S000003176	SIP2	cellular response to glucose starvation (GO:0042149)	Beta subunit of the Snf1 serine/threonine protein kinase complex
DCS_03808	30.18	2e-41	48.889	69.4424	82.1593	98.5859	Saccharomyces cerevisiae	SCER	PMID:15610740,16135807,22539722	S000001870	SCER_S000001870	EPL1	DNA repair (GO:0006281),positive regulation of macroautophagy (GO:0016239)
DCS_03809	63.16	2e-63	314.421	202.034	177.434	96.5857	Candida glabrata	CGLA	PMID:22690377, 23382685	CAGL0L00605g	Q6FLU4	CNB1	cellular heat acclimation (GO:0070370), response to endoplasmic reticulum stress (GO:0034976)	Regulatory subunit of calcineurin, calcium/calmodulin-dependent Ser/Thr-specific protein phosphatase; regulates stress-responding transcription factor Crz1p; involved in thermotolerance, response to ER stress, cell wall integrity, virulence
	77.45	1e-41	---	---	---	---	Cryptococcus neoformans	CNEO	PMID:21724937	CNBG_6073	CNEO_CNBG_6073T0	Cna1	calcium signaling	serine/threonine-protein phosphatase 2B catalytic subunit A1
DCS_03813	30.32	1e-18	547.661	245.718	387.371	301.784	Aspergillus fumigatus	AFUM	PMID:24023013	Afu1g17120	EAL91042	elfA	oxidative stress	Elongation factor 1 gamma; induction in response to hydrogen peroxide Yap1-dependent
DCS_03828	29.53	2e-06	53.1003	22.2474	20.0111	38.6333	Schizosaccharomyces pombe	SPOM	PMID:9153756	SPAC6G9_05.1	SPOM_SPAC6G9_05.1	Pcd1	DNA repair	coenzyme A diphosphatase (predicted)
DCS_03839	25.31	7e-96	18.7278	13.9995	27.8949	31.4704	Saccharomyces cerevisiae	SCER	PMID:22367032	S000004237	Q06554	IRC20	double-strand break repair via synthesis-dependent strand annealing (GO:0045003)	Putative helicase; localizes to the mitochondrion and the nucleus; YLR247C is not an essential gene; null mutant displays increased levels of spontaneous Rad52p foci
DCS_03843	24.68	2e-13	21.3584	23.8388	34.6349	1.3252	Saccharomyces cerevisiae	SCER	PMID:11409174,18003902,18806210	S000005357	SCER_S000005357	AIF1	response to singlet oxygen (GO:0000304)	Mitochondrial cell death effector that translocates to the nucleus in response to apoptotic stimuli, homolog of mammalian Apoptosis-Inducing Factor, putative reductase
DCS_03846	47.62	3e-23	86.3984	103.915	75.2307	107.128	Saccharomyces cerevisiae	SCER	PMID:20042611	S000003295	SCER_S000003295	SPT4	transcription-coupled nucleotide-excision repair (GO:0006283)	Protein involved in the regulating Pol I and Pol II transcription
DCS_03856	43.14	5e-60	34.8999	29.4408	30.9767	25.8862	Candida albicans	CALB	PMID:18667577	orf19.7190	CALB_orf19.7190	OGG1	DNA repair	Ortholog(s) have oxidized purine base lesion DNA N-glycosylase activity, role in base-excision repair, AP site formation and mitochondrion localization
	37.9	1e-48	---	---	---	---	Saccharomyces cerevisiae	SCER	PMID:8643552,11239005	S000004525	SCER_S000004525	OGG1	base-excision repair, AP site formation (GO:0006285),DNA repair (GO:0006281)	Mitochondrial glycosylase/lyase
DCS_03861	71.74	2e-33	27.0791	26.4127	52.5892	27.5602	Saccharomyces cerevisiae	SCER	PMID:18029398	S000000122	SCER_S000000122	Lsm2	osmotic stress	Lsm (Like Sm) protein; part of heteroheptameric complexes (Lsm2p-7p and either Lsm1p or 8p): cytoplasmic Lsm1p complex involved in mRNA decay; nuclear Lsm8p complex part of U6 snRNP and possibly involved in processing tRNA, snoRNA, and rRNA
DCS_03862	39.18	2e-106	8.85034	10.2095	21.2602	42.4295	Schizosaccharomyces pombe	SPOM	PMID:12808110	SPAC22A12_01c.1	SPOM_SPAC22A12_01c.1	Pso2	DNA repair (GO:0006281)	DNA 5' exonuclease
	26.16	2e-51	---	---	---	---	Saccharomyces cerevisiae	SCER	PMID:1736091,12509272,15761611,17447848,18006388,22912599	S000004745	SCER_S000004745	Pso2	DNA repair (GO:0006281),double-strand break repair (GO:0006302),interstrand cross-link repair (GO:0036297)	Nuclease required for a post-incision step in the repair of DNA single and double-strand breaks that result from interstrand crosslinks produced by a variety of mono- and bi-functional psoralen derivatives; induced by UV-irradiation
DCS_03362	54.2	1e-126	798.087	206.256	112.994	86.509	Saccharomyces cerevisiae	SCER	PMID:17994632	S000005419	SCER_S000005419	Arg1	heat stress; osmotic stress	Arginosuccinate synthetase, catalyzes the formation of L-argininosuccinate from citrulline and L-aspartate in the arginine biosynthesis pathway; potential Cdc28p substrate
DCS_03864	24.19	8e-52	10.2104	10.3546	17.6252	5.51238	Schizosaccharomyces pombe	SPOM	PMID:17189249	SPAC458_03.1	SPOM_SPAC458_03.1	Tel2	DNA repair	Tel2/Rad-5/Clk-2 family protein
DCS_03885	26.47	8e-27	11.5011	30.6436	52.365	28.9688	Schizosaccharomyces pombe	SPOM	PMID:11270572	SPAC7D4_04.1	SPOM_SPAC7D4_04.1	Taf1	cellular response to nitrogen starvation (GO:0006995),induction of conjugation upon nitrogen starvation (GO:0031142)	Taz1 interacting factor 1, autophagy protein
DCS_03887	74.36	2e-29	5991.44	3160.26	1108.13	739.524	Saccharomyces cerevisiae	SCER	PMID:19843605	S000006256	SCER_S000006256	NHP6A	mismatch repair (GO:0006298)	High-mobility group protein that binds to and remodels nucleosomes
	50	6e-22	---	---	---	---	Schizosaccharomyces pombe	SPOM	PMID:12529438	SPAC57A10_09c.1	SPOM_SPAC57A10_09c.1	Nhp6	cellular response to stress (GO:0033554)	High-mobility group non-histone chromatin protein
DCS_03887	36.49	7e-08	5991.44	3160.26	1108.13	739.524	Saccharomyces cerevisiae	SCER	PMID:15607974,17762868	S000002160	SCER_S000002160	Nhp10	double-strand break repair (GO:0006302)	Protein related to mammalian high mobility group proteins; preferentially binds DNA ends, protecting them from exonucleatic cleavage; likely component of the chromatin-remodeling complex INO80 complex; proposed to be involved in DNA repair
DCS_03889	61.48	0	93.2037	59.2652	36.1512	37.301	Saccharomyces cerevisiae	SCER	PMID:18042468	S000004711	SCER_S000004711	PGM2	heat stress	Phosphoglucomutase, catalyzes the conversion from glucose-1-phosphate to glucose-6-phosphate, which is a key step in hexose metabolism; functions as the acceptor for a Glc-phosphotransferase
DCS_03898	27.05	9e-11	24.9806	68.424	73.0151	95.4558	Saccharomyces cerevisiae	SCER	PMID:20398213	S000000011	SCER_S000000011	DEP1	positive regulation of transcription from RNA polymerase II promoter in response to heat stress (GO:0061408)	Transcriptional modulator
DCS_03906	53.38	0	18.5772	48.6007	54.6319	42.4483	Aspergillus nidulans	ANID	PMID:15882418	ANID_10153	ANID_ANID_10153T0	SskB	cellular response to osmotic stress (GO:0071470)	Mitogen activated protein kinase kinase kinase (MAPKKK) of the HOG signaling pathway that regulates osmotic stress response
	34.86	0	---	---	---	---	Candida albicans	CALB	PMID:17804815	orf19.3775	CALB_orf19.3775	SSK2	cellular response to osmotic stress (GO:0071470),cellular response to oxidative stress (GO:0034599),stress-activated protein kinase signaling cascade (GO:0031098)	MAP kinase kinase kinase (MAPKKK) that regulates Hog1p activation and signaling; transcription is downregulated in response to treatment with ciclopirox olamine
	31.46	0	---	---	---	---	Cryptococcus neoformans	CNEO	PMID:17951522	CNBG_4621	CNEO_CNBG_4621T0	Ssk2	osmotic stress	STE/STE11 protein kinase
	63.38	0	---	---	---	---	Neurospora crassa	NCRA	PMID:12619694	NCU03071	NCRA_NCU03071	OS-4	response to osmotic stress	SSK22 like MAPKK kinase
	33.61	0	---	---	---	---	Schizosaccharomyces pombe	SPOM	PMID:9450957,17476701,23389634	SPAC1006_09.1	SPOM_SPAC1006_09.1	Win1	stress-activated protein kinase signaling cascade (GO:0031098),stress-activated MAPK cascade (GO:0051403)	MAP kinase kinase kinase Win1
	38.45	0	---	---	---	---	Schizosaccharomyces pombe	SPOM	PMID:9450957,23389634	SPAC9G1_02.1	SPOM_SPAC9G1_02.1	Wis4	stress-activated MAPK cascade (GO:0051403),stress-activated protein kinase signaling cascade (GO:0031098)	MAP kinase kinase kinase Wis4
	74.49	0	---	---	---	---	Fusarium graminearum	FGSG	23166686	FGSG_00408	ESU05589	Fgssk2	osmotic stress,oxidative stress, cell wall stress	hypothetical protein
DCS_03906	43.41	1e-136	18.5772	48.6007	54.6319	42.4483	Saccharomyces cerevisiae	SCER	PMID:7624781	S000000669	SCER_S000000669	SSK22	MAPK cascade involved in osmosensory signaling pathway (GO:0000161)	MAP kinase kinase kinase of the HOG1 signaling pathway
DCS_03906	43.51	2e-141	18.5772	48.6007	54.6319	42.4483	Saccharomyces cerevisiae	SCER	PMID:7624781,9482735,12857882,17237521,17348032,17951522,23457455	S000005314	SCER_S000005314	SSK2	MAPK cascade involved in osmosensory signaling pathway (GO:0000161),osmosensory signaling pathway via two-component system (GO:0007234),response to osmotic stress (GO:0006970)	MAP kinase kinase kinase of the HOG1 mitogen-activated signaling pathway; interacts with Ssk1p, leading to autophosphorylation and activation of Ssk2p which phosphorylates Pbs2p; also mediates actin cytoskeleton recovery from osmotic stress
DCS_03915	64.89	0	63.5093	190.729	131.07	144.367	Saccharomyces cerevisiae	SCER	PMID:17986087,18233954,18953286,19054125	S000000927	SCER_S000000927	Rsp5	general stress response	E3 ubiquitin ligase of the NEDD4 family; involved in regulating many cellular processes including MVB sorting, heat shock response, transcription, endocytosis, and ribosome stability; human homolog is involved in Liddle syndrome; mutant tolerates aneuploidy; ubiquitylates Sec23p
DCS_03922	49.62	8e-103	74.2804	91.7157	79.996	79.3663	Saccharomyces cerevisiae	SCER	PMID:23743710	S000003402	P53037	PSD2	cadmium stress	Phosphatidylserine decarboxylase of the Golgi and vacuolar membranes, converts phosphatidylserine to phosphatidylethanolamine
DCS_03925	57.12	0	6.92949	18.0667	50.4366	15.9897	Schizosaccharomyces pombe	SPOM	PMID:20885790	SPBP23A10_07.1	SPOM_SPBP23A10_07.1	Rpa2	DNA repair	DNA-directed RNA polymerase I complex subunit
DCS_03933	37.93	3e-32	18.1157	37.5347	42.9889	56.1684	Candida albicans	CALB	22882651	orf19.5661	XP_713342	PTC7	response to drugs and cadmium	Protein phosphatase, type 2C; has S/T phosphatase activity, Mn2+/Mg2+ dependent; predicted membrane-spanning segment and mitochondrion-targeting signal
	31.42	1e-23	---	---	---	---	Schizosaccharomyces pombe	SPOM	PMID:9153756	SPAC1556_03.1	SPOM_SPAC1556_03.1	Azr1	DNA repair	serine/threonine protein phosphatase
DCS_03972	24.19	4e-30	15.4513	9.06806	18.962	102.306	Schizosaccharomyces pombe	SPOM	PMID:12529438	SPBC14F5_10c.1	SPOM_SPBC14F5_10c.1	SPBC14F5.10c	cellular response to stress (GO:0033554)	ubiquitin-protein ligase E3
DCS_03983	86.12	0	45.8349	35.1678	30.2419	134.31	Neurospora crassa	NCRA	PMID:15558319	NCU06687	NCRA_NCU06687	GSN	response to heat	Glycogen synthase
DCS_03993	50.51	1e-115	34.42	24.08	26.4949	24.6885	Aspergillus nidulans	ANID	PMID:15882418,17420584,17630329,18838792,19584543,19596074,21229249	ANID_07697	ANID_ANID_07697T0	SskA	cellular hyperosmotic response (GO:0071474),cellular hyperosmotic salinity response (GO:0071475),cellular response to heat (GO:0034605),cellular response to hydrogen peroxide (GO:0070301),cellular response to osmotic stress (GO:0071470),cellular response to oxidative stress (GO:0034599),osmosensory signaling pathway (GO:0007231),osmosensory signaling pathway via two-component system (GO:0007234)	Response regulator, part of a two-component signal transducer involved in the HOG signaling pathway that regulates osmotic stress response; transcript induced by hydrogen peroxide; null spores are heat labile and lose viability at 4 degrees
DCS_03993	57.57	2e-155	34.42	24.08	26.4949	24.6885	Neurospora crassa	NCRA	PMID:21161211,17392518	NCU01895	NCRA_NCU01895	RRG-1	osmotic stress	response regulator
DCS_03993	57.3	9e-58	34.42	24.08	26.4949	24.6885	Schizosaccharomyces pombe	SPOM	PMID:9188094,16087744,18406331,20946853	SPBC887_10.1	SPOM_SPBC887_10.1	Mcs4	cellular response to hydrogen peroxide (GO:0070301),cellular response to oxidative stress (GO:0034599),stress-activated protein kinase signaling cascade (GO:0031098)	response regulator Mcs4
DCS_04007	43.91	1e-59	81.8713	17.45	8.74293	66.2881	Aspergillus fumigatus	AFUM	22106303	Afu3g03410	XP_748661	sidH	cellular response to hydrogen peroxide (GO:0070301); cellular response to iron ion starvation (GO:0010106)	Enoyl-CoA hydratase/isomerase family protein; mevalonyl-CoA hydratase; PTS1 receptor-mediated peroxisomal localization is essential for triacetylfusarinine C (TAFC) biosynthesis
DCS_04012	43.14	5e-172	81.5952	488.082	500.778	179.265	Saccharomyces cerevisiae	SCER	PMID:21147851,23704572;22960125	S000002253	SCER_S000002253	PMT1	ER-associated misfolded protein catabolic process (GO:0071712),regulation of endoplasmic reticulum unfolded protein response (GO:1900101), regulation of endoplasmic reticulum unfolded protein response (GO:1900101); oxidative stress	Protein O-mannosyltransferase
DCS_04026	30.29	2e-62	26.5618	52.6747	48.8684	47.5611	Saccharomyces cerevisiae	SCER	PMID:11953437	S000001508	SCER_S000001508	PAN3	DNA repair (GO:0006281),postreplication repair (GO:0006301)	Essential subunit of the Pan2p-Pan3p poly(A)-ribonuclease complex
DCS_04036	41.25	2e-109	51.3157	24.3337	20.2756	45.0731	Schizosaccharomyces pombe	SPOM	PMID:15533439	SPAC6G9_08.1	SPOM_SPAC6G9_08.1	Ubp6	stress response	ubiquitin C-terminal hydrolase
DCS_04036	34.23	1e-85	51.3157	24.3337	20.2756	45.0731	Saccharomyces cerevisiae	SCER	PMID:17512408,18243380	S000001906	SCER_S000001906	Ubp6	stress response	Ubiquitin-specific protease situated in the base subcomplex of the 26S proteasome, releases free ubiquitin from branched polyubiquitin chains; works in opposition to Hul5p polyubiquitin elongation activity; mutant has aneuploidy tolerance
DCS_04048	34.59	4e-39	12.7032	7.4579	11.3133	10.1454	Aspergillus fumigatus	AFUM	PMID:20418440	Afu7g04800	AFUM_Afu7g04800	GprC	oxidative stress;heat stress	G-protein coupled receptor
	29.77	3e-22	---	---	---	---	Aspergillus fumigatus	AFUM	PMID:20418440	Afu2g12640	AFUM_Afu2g12640	GprD	oxidative stress;heat stress	Putative G-protein coupled receptor (GPCR)-like protein
DCS_04073	37.63	5e-57	41.0323	43.1563	39.8743	17.6301	Saccharomyces cerevisiae	SCER	PMID:16990850	S000004353	SCER_S000004353	DCR2	endoplasmic reticulum unfolded protein response (GO:0030968)
	29.92	3e-48	---	---	---	---	Cryptococcus neoformans	CNEO	PMID:21256847	CNBG_5620	CNEO_CNBG_5620T0	Dcr2	UPR	conserved hypothetical protein
DCS_04081	36.73	5e-86	13.2515	6.55282	0.673099	1.55611	Saccharomyces cerevisiae	SCER	PMID:10025407	S000001528	SCER_S000001528	PRI2	DNA synthesis involved in DNA repair (GO:0000731)	Subunit of DNA primase
DCS_04090	64	1e-92	288.528	398.77	488.292	368.212	Aspergillus fumigatus	AFUM	PMID:15749051	Afu3g10830	AFUM_Afu3g10830	GstA	response to oxidative stress (GO:0006979 )	Glutathione transferase 3
	64.03	3e-92	---	---	---	---	Aspergillus nidulans	ANID	PMID:12039735	ANID_04905	ANID_ANID_04905T0	GstA	response to oxidative stress (GO:0006979 )	Theta class glutathione S-transferase
DCS_04096	75.78	0	2569.74	1599.99	268.964	8261.42	Candida albicans	CALB	PMID:7591093,19762993,20865172,22365851	orf19.6515	CALB_orf19.6515	Hsp90	cellular response to heat (GO:0034605)	Essential chaperone of Hsp90 family, activated by heat shock, stress; regulates several signal transduction pathways; localizes to surface of hyphae, not yeast cells; mediates echinocandin resistance
	86.95	0	---	---	---	---	Neurospora crassa	NCRA	PMID:1363716	NCU04142	NCRA_NCU04142	HSP80	response to heat	Heat-shock protein
	73.8	0	---	---	---	---	Saccharomyces cerevisiae	SCER	PMID:2674684,17923092	S000004798	SCER_S000004798	Hsp90	response to stress (GO:0006950)	Cytoplasmic chaperone of the Hsp90 family, redundant in function and nearly identical with Hsp82p, and together they are essential; expressed constitutively at 10-fold higher basal levels than HSP82 and induced 2-3 fold by heat shock
	72.86	0	---	---	---	---	Saccharomyces cerevisiae	SCER	PMID:2674684,16487343,17681020,18772193	S000006161	SCER_S000006161	HSP82	response to osmotic stress (GO:0006970),response to stress (GO:0006950)	Hsp90 chaperone required for pheromone signaling and negative regulation of Hsf1p; docks with Tom70p for mitochondrial preprotein delivery; promotes telomerase DNA binding and nucleotide addition; interacts with Cns1p, Cpr6p, Cpr7p, Sti1p
	69.89	0	---	---	---	---	Schizosaccharomyces pombe	SPOM	PMID:18502752	SPAC926_04c.1	SPOM_SPAC926_04c.1	Swo1	response to stress	Hsp90 chaperone
	85.37	0	---	---	---	---	Aspergillus fumigatus	AFUM	PMID:22822234	Afu5g04170	XP_747926	hsp90	cellular response to stress (GO:0033554)	Heat shock protein; allergen Asp f 12; likely essential; required for conidiation and cell wall integrity; transcript induced by growth on hydrogen peroxide; enters the nucleus in response to heat shock
DCS_04115	53.1	0	9.71205	70.4601	97.7677	52.5732	Saccharomyces cerevisiae	SCER	PMID:10952318,17693258,17762868,18408730,19620280	S000003118	SCER_S000003118	Ino80	DNA repair (GO:0006281),regulation of transcription from RNA polymerase II promoter in response to stress (GO:0043618)	ATPase and nucleosome spacing factor, subunit of complex containing actin and actin-related proteins that has chromatin remodeling activity and 3' to 5' DNA helicase activity in vitro; has a role in modulating stress gene transcription
	49.31	0	---	---	---	---	Schizosaccharomyces pombe	SPOM	PMID:19933844	SPAC29B12_01.1	SPOM_SPAC29B12_01.1	Ino80	DNA repair	SNF2 family helicase
DCS_04126	71.05	0	212.368	134.964	91.9151	84.3781	Schizosaccharomyces pombe	SPOM	PMID:15533439	SPBC4_07c.1	SPOM_SPBC4_07c.1	Rpt2	DNA repair	19S proteasome regulatory subunit
DCS_04133	35.29	3e-123	54.4807	131.545	152.916	245.668	Cryptococcus neoformans	CNEO	PMID:21602483	CNBG_2395	CNEO_CNBG_2395T0	Ccr4	starvation	ccr4-not transcription complex
	35.13	8e-99	---	---	---	---	Saccharomyces cerevisiae	SCER	PMID:18214544,18611963	S000000019	SCER_S000000019	Ccr4	starvation	Component of the CCR4-NOT transcriptional complex, which is involved in regulation of gene expression; component of the major cytoplasmic deadenylase, which is involved in mRNA poly(A) tail shortening
DCS_04141	39.85	4e-100	40.1171	10.926	8.37626	2.11244	Candida albicans	CALB	PMID:21844307	orf19.4527	CALB_orf19.4527	HGT1	negative regulation of complement activation (GO:0045916)	High-affinity glucose transporter, member of major facilitator superfamily; transcription induced by progesterone and by drugs including chloramphenicol and benomyl; likely essential for growth, based on an insertional mutagenesis strategy
DCS_04155	29.69	1e-46	28.9595	23.5655	23.6681	35.3866	Saccharomyces cerevisiae	SCER	PMID:7586028	S000006109	SCER_S000006109	POS5	cellular response to oxidative stress (GO:0034599)	Mitochondrial NADH kinase
DCS_04156	33.5	9e-86	20.7099	16.1196	6.03562	9.66559	Schizosaccharomyces pombe	SPOM	PMID:12715160	SPAC1A6_04c.1	SPOM_SPAC1A6_04c.1	Plb1	cellular response to osmotic stress (GO:0071470)	phospholipase B homolog Plb1
DCS_04168	55.94	7e-84	109.371	262.161	122.732	296.742	Saccharomyces cerevisiae	SCER	PMID:1776363	S000000602	SCER_S000000602	RVS161	response to osmotic stress (GO:0006970),response to starvation (GO:0042594)	Amphiphysin-like lipid raft protein
DCS_04170	48.64	2e-121	2.91794	213.796	78.7924	352.713	Candida albicans	CALB	PMID:15819622	orf19.5672	CALB_orf19.5672	MEP2	cellular response to nitrogen starvation (GO:0006995)	Ammonium permease and regulator of nitrogen starvation-induced filamentation; 11 predicted transmembrane regions; in low nitrogen cytoplasmic C-terminus activates Ras/cAMP and MAPK signal transduction pathways to induce filamentation
DCS_04171	38.26	4e-93	14.7441	43.4035	54.0801	40.2097	Saccharomyces cerevisiae	SCER	PMID:12482937,17533620	S000003850	SCER_S000003850	GRR1	response to DNA damage stimulus (GO:0006974)	F-box protein component of the SCF ubiquitin-ligase complex; involved in carbon catabolite repression, glucose-dependent divalent cation transport, high-affinity glucose transport, morphogenesis, and sulfite detoxification
DCS_04174	57.89	2e-26	1328.78	464.969	362.187	95.0452	Candida albicans	CALB	PMID:17339352,18273798,23295749	orf19.6059	CALB_orf19.6059	GRX2	cellular response to oxidative stress (GO:0034599)	Putative glutaredoxin; described as a glutathione reductase; upregulated in the presence of human neutrophils, and upon benomyl treatment; alkaline downregulated; regulated by Gcn2p and Gcn4p; required for virulence in mouse model
	57.29	1e-23	---	---	---	---	Saccharomyces cerevisiae	SCER	PMID:9571241,17460215,17996374	S000002921	SCER_S000002921	GRX2	cellular response to oxidative stress (GO:0034599)	Cytoplasmic glutaredoxin, thioltransferase, glutathione-dependent disulfide oxidoreductase involved in maintaining redox state of target proteins, also exhibits glutathione peroxidase activity, expression induced in response to stress
	45.54	3e-22	---	---	---	---	Schizosaccharomyces pombe	SPOM	PMID:12297001	SPAC4F10_20.1	SPOM_SPAC4F10_20.1	Grx1	cellular response to heat (GO:0034605),cellular response to oxidative stress (GO:0034599),cellular response to stress (GO:0033554),removal of superoxide radicals (GO:0019430)	glutaredoxin Grx1
	48.98	2e-20	---	---	---	---	Saccharomyces cerevisiae	SCER	PMID:9571241	S000000540	SCER_S000000540	GRX1	cellular response to oxidative stress (GO:0034599)	Glutathione-dependent disulfideoxidoreductase
	46.15	2e-20	---	---	---	---	Schizosaccharomyces pombe	SPOM	PMID:15796926	SPAC15E1_09.1	SPOM_SPAC15E1_09.1	Grx2	cellular response to oxidative stress (GO:0034599),removal of superoxide radicals (GO:0019430)	glutaredoxin Grx2
DCS_04184	40.86	4e-45	28.2759	1068.15	427.026	315.481	Candida albicans	CALB	PMID:11746601,16204575	orf19.2849	CALB_orf19.2849	AQY1	cellular response to freezing (GO:0071497),cellular response to osmotic stress (GO:0071470)	Aquaporin water channel; mutant has increased resistance to osmotic shock; required for wild-type tolerance of freezing; not required for virulence in a mouse model of systemic infection; flucytosine repressed; biofilm-induced gene
DCS_03394	33.51	2e-22	338.241	51.3693	25.9649	49.7766	Aspergillus nidulans	ANID	PMID:17258477	ANID_07484	ANID_ANID_07484T0	AN7484	cellular response to osmotic stress (GO:0071470)	Protein expressed at increased levels during osmoadaptation; contains a DUF1349 domain
DCS_04196	58.27	2e-131	483.119	833.481	534.434	609.075	Saccharomyces cerevisiae	SCER	PMID:2674123	S000006075	SCER_S000006075	PEP4	cellular response to starvation (GO:0009267)	Vacuolar aspartyl protease (proteinase A)
DCS_04197	37.94	9e-21	131.01	461.236	502.124	1095.15	Aspergillus nidulans	ANID	PMID:21926329	ANID_05660	ANID_ANID_05660T0	WscA	heat stress	Putative plasma membrane sensor-transducer; N- and O- glycosylated and localized in the cell wall and membrane; mutants display a high frequency of swollen hyphae under hypo-osmotic conditions; required for conidiation
	35.14	2e-18	---	---	---	---	Neosartorya fischeri	NFIA	PMID:20645085	NFIA_102720	NFIA_NFIA_102720	NRRL 181	heat stress	hypothetical protein
DCS_04197	34.44	4e-08	131.01	461.236	502.124	1095.15	Aspergillus nidulans	ANID	PMID:21926329	ANID_06927	ANID_ANID_06927T0	WscB	heat stress	Putative plasma membrane sensor-transducer; N- and O- glycosylated and localized in the cell wall and membrane
DCS_04197	29.93	2e-06	131.01	461.236	502.124	1095.15	Schizosaccharomyces pombe	SPOM	PMID:23907979	SPBC30B4_01c.1	P87179	WSC1	cell wall stress	transmembrane receptor Wsc1 (predicted)
DCS_04199	76.34	0	18.364	28.0974	43.2263	34.6187	Saccharomyces cerevisiae	SCER	PMID:18611963	S000002319	SCER_S000002319	Dhh1	cell cycle arrest in response to nitrogen starvation,induction of conjugation upon nitrogen starvation	Cytoplasmic DExD/H-box helicase, stimulates mRNA decapping; coordinates distinct steps in mRNA function and decay, interacts with both the decapping and deadenylase complexes, may have a role in mRNA export and translation; C-terminus of Dhh1p interacts with Ngr1p and promotes POR1, but not EDC1 mRNA decay
	75	0	---	---	---	---	Schizosaccharomyces pombe	SPOM	PMID:8078473	SPBC776_09.1	SPOM_SPBC776_09.1	Ste13	cell cycle arrest in response to nitrogen starvation (GO:0030996),induction of conjugation upon nitrogen starvation (GO:0031142)	ATP-dependent RNA helicase Ste13
DCS_04204	63.2	9e-133	9.70118	4.35372	5.57589	20.6421	Schizosaccharomyces pombe	SPOM	PMID:8007985,8196602,9092661,9685478,10704216,10735851,10908351,12713814,15485909,15722486,15915339,16135799,20936170	SPAC3G6_06c.1	SPOM_SPAC3G6_06c.1	Rad2	DNA synthesis involved in DNA repair (GO:0000731)	FEN-1 endonuclease
	59.89	5e-122	---	---	---	---	Saccharomyces cerevisiae	SCER	PMID:9927726,10025407,15342630,17060452,17506834,17603101,18514590	S000001596	SCER_S000001596	Rad27	base-excision repair, base-free sugar-phosphate removal (GO:0006286),double-strand break repair via nonhomologous end joining (GO:0006303),gene conversion at mating-type locus, DNA repair synthesis (GO:0000734)	5' to 3' exonuclease, 5' flap endonuclease, required for Okazaki fragment processing and maturation as well as for long-patch base-excision repair; member of the S. pombe RAD2/FEN1 family
DCS_04204	31.36	4e-19	9.70118	4.35372	5.57589	20.6421	Schizosaccharomyces pombe	SPOM	PMID:16912194,17426133	SPAC12G12_16c.1	SPOM_SPAC12G12_16c.1	Fen1	DNA repair	nuclease, XP-G family
DCS_04207	56.07	2e-88	228.292	91.7358	42.8786	52.2907	Saccharomyces cerevisiae	SCER	PMID:18753406	S000004684	SCER_S000004684	Sec14	UPR	Phosphatidylinositol/phosphatidylcholine transfer protein; involved in regulating PtdIns, PtdCho, and ceramide metabolism, products of which regulate intracellular transport and UPR; functionally homologous to mammalian PITPs
DCS_04210	24.89	1e-11	19.7838	64.7463	68.1123	51.2628	Saccharomyces cerevisiae	SCER	PMID:16582425,16807089,17593018,18842580	S000001012	SCER_S000001012	Opi1	endoplasmic reticulum unfolded protein response (GO:0030968)	Transcriptional regulator of a variety of genes; phosphorylation by protein kinase A stimulates Opi1p function in negative regulation of phospholipid biosynthetic genes; involved in telomere maintenance
DCS_04215	31.93	4e-25	172.971	23.4693	19.4472	16.3888	Saccharomyces cerevisiae	SCER	PMID:17395014	S000002941	SCER_S000002941	Hsp31	oxidative stress	Possible chaperone and cysteine protease with similarity to E. coli Hsp31; member of the DJ-1/ThiJ/PfpI superfamily, which includes human DJ-1 involved in Parkinson's disease; exists as a dimer and contains a putative metal-binding site
	33.03	3e-23	---	---	---	---	Schizosaccharomyces pombe	SPOM	PMID:12529438	SPAC5H10_02c.1	SPOM_SPAC5H10_02c.1	SPAC5H10.02c	cellular response to oxidative stress (GO:0034599)	ThiJ domain protein
	32.24	8e-21	---	---	---	---	Schizosaccharomyces pombe	SPOM	PMID:12529438	SPCC757_03c.1	SPOM_SPCC757_03c.1	SPCC757.03c	cellular response to oxidative stress (GO:0034599)	ThiJ domain protein
	29.96	7e-19	---	---	---	---	Schizosaccharomyces pombe	SPOM	PMID:12529438	SPBC947_09.1	SPOM_SPBC947_09.1	SPBC947.09	cellular response to oxidative stress (GO:0034599)	ThiJ domain protein
	29.12	6e-18	---	---	---	---	Schizosaccharomyces pombe	SPOM	PMID:12529438	SPAC11D3_13.1	SPOM_SPAC11D3_13.1	SPAC11D3.13	cellular response to stress (GO:0033554)	ThiJ domain protein
DCS_04233	31.58	1e-11	240.215	130.975	146.665	125.668	Saccharomyces cerevisiae	SCER	PMID:17636259	S000001624	SCER_S000001624	Sdh3	oxidative stress	Subunit of both succinate dehydrogenase and of TIM22 translocase; functions as the cytochrome b subunit of succinate dehydrogenase, which couples the oxidation of succinate to the transfer of electrons to ubiquinone as part of the TCA cycle and the mitochondrial respiratory chain; also required for mitochondrial inner membrane protein import as part of the TIM22 complex
DCS_03399	50	5e-128	241.486	148.229	115.756	228.738	Ustilago maydis	UMAY	PMID:19624748,20840600	UM05818	UMAY_UM05818	Putrescine	osmotic stress	hypothetical protein
DCS_04255	71.83	3e-23	5.60883	0	0	0	Neurospora crassa	NCRA	PMID:17986782	NCU07325	NCRA_NCU07325	Con-10	osmotic stress	conidiation-10
	59.72	6e-19	---	---	---	---	Aspergillus nidulans	ANID	PMID:23644150	ANID_05015	CBF76275	conJ	stress response	Putative conidiation gene; transcript induced by light in in developmentally competent mycelia; double conF and conJ deletion results in increased cellular glycerol or erythritol leading to delayed germination and desiccation resistance
DCS_04261	50.44	0	5.35975	19.87	55.6298	68.9289	Saccharomyces cerevisiae	SCER	PMID:15177043,17611170,18007656	S000000318	SCER_S000000318	RAD16	nucleotide-excision repair, DNA damage recognition (GO:0000715)	Protein that recognizes and binds damaged DNA in an ATP-dependent manner (with Rad7p) during nucleotide excision repair; subunit of Nucleotide Excision Repair Factor 4 (NEF4) and the Elongin-Cullin-Socs (ECS) ligase complex
	49.57	0	---	---	---	---	Schizosaccharomyces pombe	SPOM	PMID:8879272,10446227	SPCC330_01c.1	SPOM_SPCC330_01c.1	Rhp16	nucleotide-excision repair (GO:0006289)	Rad16 homolog
DCS_04262	25.66	7e-44	46.4303	43.1464	71.7515	121.346	Schizosaccharomyces pombe	SPOM	PMID:10446227	SPCC330_02.1	SPOM_SPCC330_02.1	Rhp7	nucleotide-excision repair (GO:0006289)	Rad7 homolog Rhp7
	20.56	7e-19	---	---	---	---	Saccharomyces cerevisiae	SCER	PMID:15177043,18007656	S000003813	SCER_S000003813	Rad7	nucleotide-excision repair, DNA damage recognition (GO:0000715)	Protein that recognizes and binds damaged DNA in an ATP-dependent manner (with Rad16p) during nucleotide excision repair; subunit of Nucleotide Excision Repair Factor 4 (NEF4) and the Elongin-Cullin-Socs (ECS) ligase complex
DCS_04276	31.89	4e-101	20.0513	68.1003	66.6445	84.4308	Saccharomyces cerevisiae	SCER	PMID:18375619	S000006189	SCER_S000006189	Plc1	starvation	Phospholipase C, hydrolyzes phosphatidylinositol 4,5-biphosphate (PIP2) to generate the signaling molecules inositol 1,4,5-triphosphate (IP3) and 1,2-diacylglycerol (DAG); involved in regulating many cellular processes
DCS_04280	60.82	5e-169	19.6798	35.0892	40.9173	62.2953	Schizosaccharomyces pombe	SPOM	PMID:10757751	SPCC188_02.1	SPOM_SPCC188_02.1	Par1	cellular response to stress (GO:0033554)	protein phosphatase regulatory subunit Par1
	51.28	2e-144	---	---	---	---	Schizosaccharomyces pombe	SPOM	PMID:10757751	SPAC6F12_12.1	SPOM_SPAC6F12_12.1	Par2	cellular response to stress (GO:0033554)	protein phosphatase regulatory subunit Par2
DCS_04286	41.04	2e-73	96.8929	41.9308	18.805	30.101	Candida albicans	CALB	PMID:19395663	orf19.1027	CALB_orf19.1027	PDR16	response to drugs	Phosphatidylinositol transfer protein; increased transcription correlates with CDR1 and CDR2 overexpression and azole resistance; induced by fluphenazine, 17-beta-estradiol, ethynyl estradiol, nitric oxide; farnesol-downregulated in biofilm
DCS_04296	42.25	0	24.5786	23.156	27.6061	48.2363	Saccharomyces cerevisiae	SCER	PMID:18174173	S000004442	SCER_S000004442	Hmg2	ER stress	One of two isozymes of HMG-CoA reductase that convert HMG-CoA to mevalonate, a rate-limiting step in sterol biosynthesis; overproduction induces assembly of peripheral ER membrane arrays and short nuclear-associated membrane stacks
DCS_06902	60.31	0	4.19494	1.69356	2.10926	1.86502	Neurospora crassa	NCRA	PMID:16219790	NCU04733	NCRA_NCU04733	Qde-3	DNA repair	hypothetical protein
	38.42	1e-132	---	---	---	---	Schizosaccharomyces pombe	SPOM	PMID:11452021,14993467,15485909,16135799,16648640,20705238	SPAC4H3_05.1	SPOM_SPAC4H3_05.1	Srs2	postreplication repair (GO:0006301),recombinational repair (GO:0000725),replication fork processing (GO:0031297)	ATP-dependent DNA helicase, UvrD subfamily
	30.51	4e-73	---	---	---	---	Saccharomyces cerevisiae	SCER	PMID:7768432,10908335,17060452,17114288,17376770,17724085	S000003628	SCER_S000003628	Srs2	DNA repair (GO:0006281),double-strand break repair via nonhomologous end joining (GO:0006303)	DNA helicase and DNA-dependent ATPase involved in DNA repair, needed for proper timing of commitment to meiotic recombination and transition from Meiosis I to II; blocks trinucleotide repeat expansion; affects genome stability
DCS_06904	37.62	7e-96	28.5664	49.0288	80.5896	78.3642	Aspergillus fumigatus	AFUM	PMID:18989462	Afu2g01260	AFUM_Afu2g01260	SrbA	cellular response to hypoxia (GO:0071456)	Sterol regulatory element binding protein (SREBP); basic helix-loop-helix leucine zipper DNA binding domain; role in the hypoxia response, iron homeostasis, ergosterol biosynthesis, resistance to azole drugs, maintenance of cell polarity
DCS_06904	41.3	9e-13	28.5664	49.0288	80.5896	78.3642	Candida albicans	CALB	PMID:21414038	orf19.4941	CALB_orf19.4941	TYE7	cellular response to hypoxia (GO:0071456)	bHLH transcription factor involved in control of glycolysis; required for biofilm formation; hyphally regulated by Cph1p, Cyr1p; flucytosine, Hog1p induced; amphotericin B, caspofungin repressed; induced in biofilm and planktonic growth
DCS_06907	27.52	1e-39	28.7934	20.4849	48.3812	23.8729	Schizosaccharomyces pombe	SPOM	PMID:15972456,17277362,20094029,20661445,22366461	SPBC582_05c.1	SPOM_SPBC582_05c.1	Brc1	postreplication repair (GO:0006301),replication stress	BRCT domain protein
	23.95	9e-24	---	---	---	---	Saccharomyces cerevisiae	SCER	PMID:14988729,17978089	S000001197	SCER_S000001197	RTT107	double-strand break repair (GO:0006302)	Protein implicated in Mms22-dependent DNA repair during S phase; involved in recruiting the SMC5/6 complex to double-strand breaks; DNA damage induces phosphorylation by Mec1p at one or more SQ/TQ motifs; interacts with Mms22p and Slx4p; has four BRCT domains; has a role in regulation of Ty1 transposition
[truncated: 502 more rows]

## Sheet: Table S13B
Table S13. Stress response proteins encoded in the D. coniospora genome
[truncated: 474 more rows]

## Sheet: Table S15A
Table S15. D. coniospora protein families potentially involved in pathogenicity
[truncated: 48 more rows]

[truncated: 4 more sheets: Table S15B, Table S15C, Table S16B, Table S18]
